# Supplementary material for: Risk Allele Frequency Analysis and Risk Prediction of Single-Nucleotide Polymorphisms for Prostate Cancer
Source: Genes (Basel). 2022 Nov 5;13(11):2039. doi: 10.3390/genes13112039 (PMC9689911; doi:10.3390/genes13112039)
Supplement: Supplementary file 1 [file genes-13-02039-s001.zip]

Archive with 6 entries (6 files):
- FigureS1.pdf
- FigureS2.pdf
- FigureS3.pdf
- FigureS4.pdf
- TableS1.xlsx
- TableS2.xlsx
