# Supplementary material for: Risk Allele Frequency Analysis and Risk Prediction of Single-Nucleotide Polymorphisms for Prostate Cancer
Source: Genes (Basel). 2022 Nov 5;13(11):2039. doi: 10.3390/genes13112039 (PMC9689911; doi:10.3390/genes13112039)
Supplement: Supplementary file 1 [file genes-13-02039-s001.zip › TableS1.xlsx]

## Sheet: Sheet1
SNP ID	Chr	Position	MAPPED_GENE	Function	Ref Allele	Alt Allele	Global EAF	AMR EAF	AMR Log10(P)	AFR EAF	AFR Log10(P)	EAS EAF	EAS Log10(P)	SAS EAF	SAS Log10(P)	EUR EAF	EUR Log10(P)
rs186507655	chr1	1351675	DVL1 - MXRA8	regulatory_region_variant	G	A	0.004	0.0029	0	0.0008	-0.9497	0.001	-0.586856	0.0072	0.619199	0.0089	1.24608
rs7542260	chr1	5683136	AL365255.1 - MIR4689	intergenic_variant	C	T	0.23	0.12	-10.6254	0.51	80.8917	0.14	-10.0274	0.19	-1.96782	0.07	-34.9497
rs636291	chr1	10496040	PEX14	intron_variant	G	A	0.54	0.49	-1.60491	0.19	-119.412	0.74	31.6407	0.71	21.3292	0.68	15.1527
rs1763604	chr1	16013277	SRARP - HSPB7	TF_binding_site_variant	C	G	0.67	0.46	-23.9389	0.77	11.7576	0.76	7.6788	0.64	-0.972471	0.6	-4.30774
rs10803412	chr1	16050336	CLCNKB	intron_variant	C	T	0.74	0.85	9.46287	0.32	-169.243	0.99	98.872	0.89	24.8842	0.84	10.9296
rs544780844	chr1	45785983	AL603882.1 - MAST2	regulatory_region_variant	C	T	0.095	0.12	1.1362	0.064	-3.28758	0.014	-22.5778	0.1	0.165205	0.2	17.6547
rs1340678	chr1	79987113	AC099671.1	intron_variant	G	T	0.47	0.3	-15.7942	0.6	16.0147	0.61	14.9062	0.54	3.83499	0.2	-58.1015
rs12095604	chr1	89431556	AL596214.1	intron_variant	T	C	0.039	0.011	-3.73881	0.14	34.5368	0	-15.2546	0	-14.2887	0	-15.005
rs17599629	chr1	150685811	GOLPH3L	intron_variant	A	G	0.11	0.18	5.78286	0.042	-14.6384	0.088	-1.29248	0.092	-0.866906	0.2	12.4133
rs1811698	chr1	150800137	CTSK	intron_variant	T	C	0.73	0.9	23.6796	0.35	-138.243	0.82	8.85684	0.86	17.6021	0.88	24.9516
rs607518	chr1	150982195	AL590133.1 - ANXA9	regulatory_region_variant	G	A	0.079	0.095	0.67092	0.043	-5.4188	0.026	-10.2031	0.053	-2.13717	0.19	21.734
rs10127983	chr1	153950800	CRTC2	intron_variant	C	T	0.29	0.41	8.822	0.21	-8.16167	0.28	-0.249794	0.33	1.6841	0.29	0
rs1218582	chr1	154861707	KCNN3	intron_variant	G	A	0.32	0.32	0	0.34	0.698145	0.087	-58.6917	0.32	0	0.54	36.83
rs58629129	chr1	154938454	AL451085.2 - PBXIP1	regulatory_region_variant	T	C	0.45	0.59	10.3664	0.023	-237.589	0.9	166.653	0.57	10.3207	0.37	-5.29144
rs56103503	chr1	155007875	ZBTB7B	intron_variant	C	T	0.46	0.5	1.11598	0.023	-245.116	0.87	136.27	0.66	28.2509	0.4	-3.15624
rs147847496	chr1	155146112	DPM3 - HMGN2P18	intergenic_variant	C	T	0.01	0.02	1.29451	0.0015	-2.93953	0	-3.6177	0.002	-1.69189	0.034	6.42807
rs2974935	chr1	155212052	AC234582.2, MTX1	non_coding_transcript_exon_variant	G	T	0.62	0.69	3.13947	0.61	-0.280607	0.76	16.8795	0.55	-3.93921	0.52	-7.95042
rs2075570	chr1	155212373	MTX1, AC234582.2	intron_variant	C	T	0.62	0.69	3.13947	0.61	-0.280607	0.76	16.8795	0.55	-3.93921	0.52	-7.95042
rs1057941	chr1	155216951	GBAP1	non_coding_transcript_exon_variant	G	A	0.44	0.6	13.4378	0.17	-76.91	0.74	67.8442	0.45	0.201439	0.39	-2.32289
rs184104770	chr1	155720395	DAP3	intron_variant	C	A	0.0044	0.0072	0.355836	0.0008	-1.11694	0	-1.34007	0.0061	0.295691	0.0099	1.19894
rs80237341	chr1	157150123	ETV3 - AL357143.1	intergenic_variant	G	C	0.045	0.073	2.43155	0.0023	-18.3995	0.082	5.29923	0.072	2.77143	0.017	-4.77499
rs6660538	chr1	163325888	NUF2	intron_variant	A	C	0.56	0.6	1.12482	0.5	-3.85275	0.37	-27.0097	0.71	16.8525	0.63	4.1772
rs4075646	chr1	167166704	GPA33 - LINC01363	TF_binding_site_variant	A	T	0.22	0.056	-27.0575	0.16	-5.72902	0.66	154.268	0.16	-4.45528	0.034	-54.2987
rs507603	chr1	179927935	AL353708.2	intron_variant	A	C	0.78	0.84	3.23103	0.64	-23.0499	0.79	0.275946	0.89	14.8214	0.83	3.29367
rs1398148	chr1	204489200	PIK3C2B	intron_variant	C	G	0.59	0.64	1.643	0.33	-62.8254	0.73	16.2116	0.64	2.20768	0.73	15.8183
rs4245739	chr1	204549714	MDM4	3_prime_UTR_variant	C	A	0.79	0.71	-4.88908	0.77	-0.873296	0.95	39.7881	0.74	-2.86087	0.74	-3.10105
rs6679717	chr1	204591549	RNA5SP74 - AL512306.3	regulatory_region_variant	A	G	0.53	0.61	3.67603	0.23	-86.4117	0.7	22.6061	0.57	1.42838	0.67	15.081
rs708723	chr1	205770138	RAB29	3_prime_UTR_variant	C	T	0.41	0.38	-0.694839	0.17	-62.4124	0.51	7.94424	0.56	16.1423	0.53	10.951
rs1775148	chr1	205788696	AC119673.2 - SLC41A1	intergenic_variant	C	T	0.49	0.43	-2.22605	0.3	-34.4865	0.51	0.559513	0.61	10.5891	0.64	16.9388
rs11119608	chr1	210816167	KCNH1	intron_variant	T	G	0.29	0.2	-5.74562	0.11	-45.154	0.52	41.8453	0.38	6.94142	0.24	-2.79309
rs62106670	chr2	8456993	LINC00299	intron_variant	C	T	0.24	0.37	10.9909	0.1	-31.0892	0.083	-31.8343	0.31	4.8124	0.4	22.3053
rs11902236	chr2	9977740	GRHL1	intron_variant	C	T	0.33	0.23	-6.4808	0.65	95.457	0.15	-31.7712	0.22	-10.7578	0.29	-1.70847
rs9287719	chr2	10570604	ODC1-DT - NOL10	intergenic_variant	C	T	0.59	0.56	-0.717849	0.77	33.859	0.62	1.04341	0.4	-25.6829	0.52	-4.12847
rs1990613	chr2	10641849	NOL10	intron_variant	T	C	0.51	0.53	0.395976	0.54	1.19965	0.62	9.53967	0.38	-12.1819	0.47	-1.54738
rs7602028	chr2	15876379	AC113608.1 - AC010145.2	intergenic_variant	C	A	0.38	0.47	4.66205	0.2	-35.7169	0.65	54.0755	0.38	0	0.3	-5.50328
rs9306895	chr2	20678393	AC012065.4, GDF7	3_prime_UTR_variant	T	C	0.31	0.3	-0.172088	0.064	-87.9446	0.48	23.2242	0.39	5.34831	0.37	3.40595
rs2289081	chr2	20682080	GDF7 - LDAH	regulatory_region_variant	G	C	0.31	0.3	-0.172088	0.065	-87.2552	0.49	25.8611	0.39	5.34831	0.37	3.40595
rs13385191	chr2	20688505	LDAH	intron_variant	A	G	0.25	0.27	0.445464	0.022	-100.56	0.45	34.1163	0.35	8.90693	0.25	0
rs12464616	chr2	27604225	ZNF512, AC074091.2	intron_variant	C	T	0.27	0.51	32.2523	0.032	-99.4053	0.51	46.3699	0.17	-10.2147	0.26	-0.219066
rs114997855	chr2	30399958	LINC01936 - AC073255.1	intergenic_variant	G	A	0.034	0.02	-1.01727	0.097	17.5548	0	-13.1154	0.011	-4.06544	0.015	-2.88203
rs148184576	chr2	41094221	LINC01794 - HNRNPA1P57	intergenic_variant	A	G	0.011	0.0058	-0.415062	0.037	8.44523	0	-3.99235	0	-3.7875	0	-3.9099
rs4953671	chr2	42846408	CHORDC1P1 - AC016735.1	regulatory_region_variant	G	T	0.35	0.23	-8.96749	0.11	-72.28	0.55	30.3244	0.56	31.9532	0.34	-0.21741
rs1465618	chr2	43326810	THADA	intron_variant	T	C	0.7	0.58	-8.54316	0.93	77.3257	0.28	-133.763	0.81	11.3828	0.81	11.9515
rs28514770	chr2	43624143	AC108222.1 - PLEKHH2	intergenic_variant	C	G	0.36	0.25	-7.41203	0.62	63.0558	0.13	-50.5996	0.41	2.2193	0.29	-4.40462
rs4672530	chr2	62521184	TMEM17 - AC092155.2	regulatory_region_variant	T	C	0.82	0.81	-0.216279	0.84	0.939794	0.7	-15.5897	0.84	0.764952	0.87	3.78801
rs75204040	chr2	62553190	AC092155.1, PSAT1P2	non_coding_transcript_exon_variant	A	G	0.17	0.23	3.39741	0.016	-63.8553	0.37	40.4107	0.19	0.772675	0.12	-3.95596
rs721048	chr2	62904596	EHBP1	intron_variant	G	A	0.094	0.19	11.1351	0.011	-30.8008	0.055	-4.46541	0.1	0.215476	0.17	10.233
rs58235267	chr2	63050708	OTX1	intron_variant	C	G	0.55	0.5	-1.6082	0.47	-6.46593	0.68	13.3819	0.64	6.27058	0.46	-6.29116
rs6545977	chr2	63074029	OTX1 - AC009501.2	regulatory_region_variant	G	A	0.41	0.49	3.67603	0.49	6.56703	0.23	-27.0098	0.36	-2.20768	0.5	6.46672
rs114780236	chr2	63561915	WDPCP	intron_variant	G	A	0.14	0.21	5.04617	0.026	-38.117	0.19	4.03065	0.09	-4.48108	0.23	10.6715
rs1009358	chr2	65049318	LINC02245, LINC02576	intron_variant	T	C	0.39	0.37	-0.387386	0.43	1.93501	0.31	-5.71506	0.42	0.953165	0.39	0
rs74702681	chr2	66425753	LINC01873 - MEIS1-AS3	intergenic_variant	C	T	0.012	0.0058	-0.622451	0.0008	-4.5608	0	-4.36131	0.031	3.82281	0.024	2.00581
rs2028900	chr2	85540612	MAT2A	intron_variant	C	T	0.48	0.36	-7.86855	0.72	54.7899	0.38	-7.99134	0.35	-12.4556	0.48	0
rs7568458	chr2	85561052	GGCX	intron_variant	T	A	0.49	0.37	-7.84909	0.72	50.4503	0.39	-7.97287	0.37	-10.5251	0.48	-0.210996
rs10187424	chr2	85567174	VAMP8	intron_variant	T	C	0.47	0.36	-6.69277	0.69	45.5205	0.39	-5.29604	0.35	-10.6917	0.44	-0.975402
rs58488929	chr2	97135631	ANKRD36	intron_variant	C	T	0.68	0.62	-2.41272	0.92	79.5908	0.49	-28.2628	0.35	-78.9395	0.92	62.797
rs2165108	chr2	111104416	ACOXL-AS1, MIR4435-2HG, ACOXL	intron_variant	T	A	0.12	0.053	-7.07835	0.15	2.25386	0.28	32.6723	0.031	-18.8874	0.038	-16.1469
rs17041869	chr2	111138666	BCL2L11, MIR4435-2HG	intron_variant	A	G	0.13	0.076	-4.11559	0.092	-3.68244	0.29	31.1297	0.06	-9.679	0.1	-1.91795
rs111595856	chr2	120346022	AC012363.3 - INHBB	regulatory_region_variant	C	T	0.25	0.085	-23.7493	0.47	50.2652	0.16	-9.33328	0.33	5.99012	0.076	-38.5408
rs10206072	chr2	120615890	AC073257.1 - AC018866.1	intergenic_variant	A	G	0.79	0.81	0.489621	0.78	-0.34634	0.67	-14.5293	0.79	0	0.88	10.5712
rs6431219	chr2	127104557	BIN1	intron_variant	C	T	0.39	0.42	0.69822	0.44	2.88245	0.38	-0.231682	0.32	-4.10684	0.38	-0.224341
rs16854905	chr2	168156445	STK39	intron_variant	C	T	0.19	0.16	-1.04334	0.29	13.5062	0.2	0.316416	0.17	-0.741129	0.095	-12.9955
rs12621278	chr2	172446825	ITGA6	intron_variant	A	G	0.088	0.06	-1.64158	0.0015	-42.2578	0.27	47.658	0.09	0.0473964	0.039	-7.40912
rs34925593	chr2	173369819	CDCA7 - AC073465.1	intergenic_variant	T	C	0.34	0.45	6.93117	0.15	-43.7026	0.4	3.34012	0.31	-1.0011	0.48	15.3112
rs1861270	chr2	201261892	CASP8	intron_variant	A	G	0.75	0.57	-19.6477	0.81	5.25673	0.7	-2.7981	0.86	13.1642	0.73	-0.687535
rs13390276	chr2	205975244	PPIAP68 - AC007679.2	regulatory_region_variant	C	T	0.25	0.43	19.6477	0.19	-5.25673	0.17	-7.48595	0.15	-10.7749	0.36	11.0757
rs12621900	chr2	207253577	AC009226.1	intron_variant	T	C	0.67	0.67	0	0.4	-68.3814	0.84	28.1488	0.77	8.81855	0.74	4.58686
rs2673148	chr2	226310267	AC062015.1 - MIR5702	intergenic_variant	A	C	0.44	0.55	6.61571	0.2	-59.6177	0.59	17.0126	0.49	2.12107	0.46	0.543068
rs7584330	chr2	237478585	AC112721.2 - MLPH	intergenic_variant	A	G	0.41	0.34	-2.99612	0.74	101.613	0.25	-21.2355	0.36	-2.20768	0.21	-33.2397
rs74001374	chr2	237502650	MLPH	intron_variant	C	T	0.13	0.04	-12.5234	0.34	61.7968	0.067	-8.14238	0.079	-5.09667	0.0099	-39.2645
rs2074840	chr2	241202304	ANO7	splice_region_variant	C	T	0.41	0.51	5.63106	0.48	5.15397	0.079	-104.97	0.33	-5.13308	0.68	53.5671
rs3771570	chr2	241443449	FARP2	3_prime_UTR_variant	C	T	0.091	0.14	3.51933	0.0061	-36.032	0.12	2.14317	0.091	0	0.14	5.05171
rs11709119	chr3	12234993	SYN2 - GSTM5P1	regulatory_region_variant	G	T	0.033	0.017	-1.37539	0.026	-0.642177	0.023	-0.897175	0.05	1.75269	0.047	1.32289
rs6550597	chr3	18697448	SATB1-AS1	intron_variant	G	A	0.64	0.73	5.12489	0.74	11.0389	0.5	-15.3409	0.53	-9.24527	0.7	3.33784
rs7618603	chr3	23111571	SALL4P5 - RPL24P7	regulatory_region_variant	C	A	0.33	0.35	0.425788	0.5	28.1111	0.18	-21.5366	0.45	11.0505	0.13	-39.3402
rs114460169	chr3	23242812	UBE2E2	intron_variant	G	A	0.034	0.048	0.937212	0.023	-1.31424	0	-13.1154	0.011	-4.06544	0.095	13.6601
rs481519	chr3	27285723	NEK10	intron_variant	C	T	0.6	0.61	0.14846	0.97	186.483	0.28	-76.4286	0.49	-9.03757	0.54	-3.16291
rs9311171	chr3	37954986	CTDSPL	splice_region_variant	T	G	0.24	0.14	-8.39349	0.51	74.522	0.05	-51.2323	0.21	-1.19337	0.16	-7.45849
rs62262672	chr3	49618494	BSN	intron_variant	T	A	0.075	0.11	2.2823	0.062	-0.928379	0.013	-16.2644	0.037	-4.9373	0.17	17.205
rs76010824	chr3	67392218	SUCLG2	intron_variant	G	A	0.058	0.091	2.5459	0.098	6.06577	0.0069	-14.707	0.014	-9.1494	0.079	1.64593
rs13091518	chr3	70747545	AC104633.2 - COX6CP6	intergenic_variant	T	C	0.41	0.27	-11.3132	0.45	1.948	0.33	-5.47217	0.52	8.99193	0.41	0
rs2660753	chr3	87061524	PPATP1 - AC107204.1	intergenic_variant	T	C	0.71	0.84	12.1964	0.41	-86.2825	0.73	0.63601	0.79	6.23488	0.89	35.0935
rs9284813	chr3	87103019	AC107204.1	intron_variant	A	G	0.25	0.14	-9.85348	0.47	50.2652	0.24	-0.261728	0.17	-6.95334	0.13	-16.5432
rs6801665	chr3	87159999	AC107204.1 - MIR4795	intergenic_variant	T	C	0.53	0.47	-2.22605	0.7	28.0375	0.4	-13.0112	0.43	-7.32335	0.55	0.542744
rs2055109	chr3	87418182	KRT8P25 - APOOP2	intergenic_variant	C	T	0.85	0.86	0.214514	0.87	1.08644	0.93	11.6976	0.81	-2.4138	0.77	-8.29751
rs1283104	chr3	107243674	DUBR	intron_variant	C	G	0.49	0.53	1.14035	0.5	0.259667	0.46	-0.984475	0.57	4.87093	0.41	-5.22669
rs151038334	chr3	107474490	LINC01990 - BBX	intergenic_variant	C	T	0.04	0.045	0.211225	0.045	0.338627	0.001	-14.0073	0.03	-0.725865	0.08	6.059
rs7611694	chr3	113556777	SIDT1	intron_variant	A	C	0.46	0.34	-8.00413	0.32	-19.2383	0.75	63.7867	0.46	0	0.42	-1.55454
rs10934853	chr3	128319530	EEFSEC	intron_variant	C	A	0.51	0.45	-2.22605	0.78	71.8013	0.49	-0.559513	0.47	-1.42285	0.28	-39.7425
rs75618320	chr3	128494501	GATA2-AS1	intron_variant	G	A	0.19	0.23	1.62407	0.044	-45.7794	0.38	34.8499	0.15	-2.2193	0.18	-0.276665
rs1457063	chr3	137843981	AC007159.1 - HSPA8P9	intergenic_variant	G	A	0.51	0.55	1.14065	0.18	-108.41	0.69	24.9721	0.66	16.1947	0.59	5.22669
rs6763931	chr3	141383991	ZBTB38	intron_variant	G	A	0.5	0.43	-2.95524	0.89	162.255	0.33	-21.9262	0.29	-31.9532	0.43	-3.98631
rs345013	chr3	145456001	AC011592.1 - LARP7P4	intergenic_variant	A	G	0.095	0.085	-0.278221	0.052	-6.39984	0.14	4.25021	0.088	-0.240251	0.12	1.63691
rs182314334	chr3	152286413	MBNL1	intron_variant	T	C	0.043	0.069	2.17473	0.0076	-11.4171	0.001	-15.1384	0.042	-0.0124659	0.11	13.7256
rs75316749	chr3	169043635	LINC01997 - MECOM	intergenic_variant	A	G	0.056	0.043	-0.617701	0.057	0.0395628	0.047	-0.559513	0.089	3.3972	0.039	-1.49714
rs142436749	chr3	169375312	MECOM	intron_variant	A	G	0.0028	0.0014	0	0.0008	-0.449791	0	-0.781866	0	-0.72446	0.012	3.16501
rs2293607	chr3	169764547	TERC	non_coding_transcript_exon_variant	T	C	0.27	0.35	4.2975	0.037	-93.3216	0.57	70.8934	0.24	-1.08152	0.24	-1.25178
rs71277158	chr3	170281428	PRKCI	non_coding_transcript_exon_variant	T	G	0.077	0.12	3.17049	0.02	-15.9056	0.068	-0.412135	0.049	-2.54117	0.16	13.6016
rs78416326	chr3	170356729	AC073288.1 - SKIL	TF_binding_site_variant	G	C	0.13	0.25	13.5818	0.0061	-56.5067	0.24	16.262	0.06	-9.679	0.18	4.07223
rs10936632	chr3	170412314	AC073288.2	intron_variant	C	A	0.35	0.34	-0.150477	0.17	-37.6922	0.27	-5.98131	0.51	18.8362	0.52	21.9403
rs11717887	chr3	172663987	NCEH1	intron_variant	T	C	0.34	0.29	-1.80923	0.28	-4.34391	0.36	0.596883	0.39	2.2193	0.38	1.66048
rs78943174	chr3	175534948	NAALADL2	intron_variant	C	T	0.0024	0.0014	0	0	-1.02602	0	-0.586856	0.0031	0.113464	0.008	1.81684
rs10009409	chr4	72989536	RNU4ATAC9P - RNU6ATAC5P	intergenic_variant	C	T	0.42	0.55	9.1168	0.41	-0.262691	0.52	7.90607	0.37	-2.15215	0.33	-6.63916
rs1894292	chr4	73483441	AFM	intron_variant	G	A	0.39	0.31	-3.93023	0.32	-5.41177	0.38	-0.231682	0.49	7.54938	0.46	4.18124
rs13142786	chr4	73611418	RASSF6	intron_variant	T	A	0.52	0.4	-7.73211	0.41	-11.7066	0.69	22.509	0.62	7.43591	0.51	-0.210996
rs6853490	chr4	94623567	PDLIM5	intron_variant	A	G	0.44	0.54	5.55727	0.17	-76.91	0.48	1.62118	0.68	40.8202	0.44	0
rs7679673	chr4	105140377	AC004069.1	intron_variant	C	A	0.59	0.52	-2.90491	0.65	3.97157	0.81	41.0982	0.55	-1.48656	0.39	-29.5575
rs10007915	chr4	105144151	AC004069.1 - TET2	intergenic_variant	C	G	0.6	0.54	-2.2315	0.65	2.90497	0.82	42.0662	0.55	-2.15595	0.4	-29.5517
rs77821238	chr4	140027681	MAML3	intron_variant	C	T	0.15	0.11	-2.13545	0.096	-6.51568	0.074	-10.4126	0.28	19.0414	0.18	1.60558
rs72725734	chr4	145958085	ZNF827 - AC108206.1	intergenic_variant	A	G	0.24	0.18	-3.05111	0.29	3.44685	0.31	5.07844	0.19	-2.87497	0.18	-4.30774
rs147762399	chr4	151109188	SH3D19	intron_variant	C	T	0.082	0.023	-8.43488	0.097	0.968141	0.19	20.9339	0.046	-3.91596	0.025	-11.3381
rs2736098	chr5	1293971	TERT	synonymous_variant	C	T	0.27	0.2	-3.7123	0.066	-65.9249	0.37	9.18	0.5	40.8202	0.23	-1.98206
rs4975759	chr5	1892341	AC025183.1	intron_variant	A	G	0.32	0.45	9.64634	0.12	-51.5726	0.34	0.607841	0.37	2.32432	0.41	6.79383
rs10941370	chr5	37833317	GDNF, GDNF-AS1	intron_variant	T	C	0.48	0.35	-9.21756	0.62	18.6418	0.41	-4.20254	0.4	-4.96226	0.54	3.07688
rs2121875	chr5	44365443	FGF10	intron_variant	C	A	0.47	0.42	-1.643	0.23	-57.2383	0.47	0	0.61	14.1463	0.66	26.7659
rs4530726	chr5	52762839	AC022126.1	intron_variant	T	G	0.32	0.4	4.01279	0.12	-51.5726	0.16	-25.2973	0.37	2.32432	0.64	76.1978
rs1862626	chr5	56737113	C5orf67 - AC008940.1	regulatory_region_variant	G	T	0.61	0.59	-0.427477	0.66	2.97901	0.46	-17.1435	0.61	0	0.71	8.30885
rs9292122	chr5	56792083	AC008940.1 - MAP3K1	intergenic_variant	G	A	0.5	0.48	-0.395976	0.56	3.82447	0.25	-48.2324	0.49	-0.20117	0.71	33.179
rs4466137	chr5	83689920	HAPLN1	intron_variant	T	G	0.76	0.76	0	0.82	5.39806	0.83	5.9214	0.63	-14.7	0.76	0
rs35148638	chr5	87315172	RASA1	intron_variant	A	C	0.22	0.19	-0.951932	0.061	-46.078	0.44	42.8343	0.18	-2.08154	0.25	1.32352
rs76861935	chr5	116942357	AC010267.1 - AC093534.1	regulatory_region_variant	C	T	0.028	0.0086	-2.59194	0.1	24.0103	0.002	-8.16983	0.001	-8.74312	0.001	-9.10556
rs10793821	chr5	134500518	RNU6-456P - LINC01843	intergenic_variant	C	T	0.65	0.73	4.18817	0.7	3.05569	0.74	7.45486	0.48	-21.1906	0.58	-4.33181
rs10900829	chr5	134513226	LINC01843 - RN7SL541P	intergenic_variant	A	G	0.75	0.74	-0.168814	0.76	0.323131	0.92	36.5597	0.74	-0.236448	0.59	-21.958
rs17060512	chr5	162565392	AC113414.1	intron_variant	T	C	0.22	0.21	-0.174519	0.051	-54.0894	0.43	38.942	0.33	11.3828	0.13	-10.1906
rs76551843	chr5	169745129	DOCK2	intron_variant	A	G	0.0028	0.0014	0	0.0023	0	0	-0.781866	0.001	-0.256573	0.0089	1.93084
rs9686557	chr5	173532027	AC008632.1 - AC008663.1	intergenic_variant	A	C	0.55	0.42	-9.1168	0.93	169.243	0.3	-46.9537	0.52	-0.90458	0.43	-10.7839
rs4976790	chr5	178541914	COL23A1	intron_variant	G	T	0.19	0.11	-6.55894	0.38	43.0794	0.046	-35.035	0.24	3.03763	0.096	-12.6873
rs2814811	chr6	1670751	GMDS	intron_variant	A	G	0.54	0.44	-5.60401	0.37	-27.1179	0.69	17.7484	0.63	6.17282	0.58	1.55454
rs79774606	chr6	4905041	CDYL	intron_variant	G	A	0.053	0.014	-5.63896	0.19	47.7883	0	-20.964	0.001	-17.9421	0.002	-17.6159
rs2018336	chr6	11217664	NEDD9, AL139807.1	intron_variant	T	C	0.13	0.16	1.28424	0.023	-36.3518	0.077	-5.68166	0.21	8.70728	0.23	13.398
rs4713266	chr6	11218797	AL139807.1, NEDD9	intron_variant	C	T	0.5	0.57	2.95524	0.16	-117.147	0.76	52.276	0.64	14.1664	0.49	-0.210996
rs77777548	chr6	19628196	LNC-LBCS	intron_variant	G	A	0.035	0.0014	-7.6088	0.0023	-13.547	0.1	14.9345	0.07	5.09139	0	-13.2726
rs9356756	chr6	20843920	CDKAL1	intron_variant	G	A	0.6	0.63	0.72438	0.39	-40.8696	0.8	34.1237	0.67	4.00972	0.6	0
rs12198220	chr6	21330062	AL451080.1 - AL031767.1	intergenic_variant	G	T	0.45	0.68	27.3567	0.18	-75.6413	0.35	-8.08481	0.49	1.43021	0.73	58.0452
rs4269363	chr6	21471259	AL031767.2 - LINC00581	intergenic_variant	G	A	0.62	0.47	-12.1658	0.86	66.7246	0.68	3.32824	0.56	-2.98942	0.43	-26.6333
rs12665509	chr6	21878618	CASC15	intron_variant	A	C	0.54	0.45	-4.55775	0.53	-0.259759	0.68	15.3691	0.49	-2.14983	0.54	0
rs147680653	chr6	29785031	AL645939.4 - HLA-V	intergenic_variant	A	G	0.017	0.01	-0.577745	0.0038	-4.01301	0.002	-4.33093	0	-5.97993	0.069	15.2546
rs115457135	chr6	30105999	TRIM31, TRIM31, TRIM31, TRIM31, TRIM31, TRIM31, TRIM31, TRIM31-AS1, TRIM31-AS1, TRIM31-AS1, TRIM31-AS1, TRIM31-AS1, TRIM31-AS1, TRIM31-AS1	intron_variant	G	A	0.24	0.32	4.59426	0.15	-12.1037	0.33	8.11228	0.26	0.616966	0.21	-1.29471
rs970270	chr6	30379529	UBQLN1P1 - MICC	intergenic_variant	G	A	0.14	0.19	2.81075	0.079	-9.01658	0.17	1.70608	0.096	-3.44717	0.19	3.87032
rs12665339	chr6	30633455	ATAT1, ATAT1, ATAT1, ATAT1, ATAT1, ATAT1, ATAT1	intron_variant	A	G	0.13	0.21	6.69083	0.011	-48.7748	0.27	24.7875	0.063	-8.75375	0.15	0.958373
rs4248154	chr6	31034839	MUC22	synonymous_variant	C	T	0.21	0.22	0.220889	0.11	-16.9839	0.3	8.57276	0.28	5.21159	0.18	-1.39481
rs130067	chr6	31150734	CCHCR1, CCHCR1, CCHCR1, CCHCR1, CCHCR1	missense_variant	T	G	0.26	0.33	3.43448	0.19	-6.89057	0.35	7.77136	0.24	-0.60462	0.21	-2.96926
rs115392158	chr6	31347004	HLA-B, HLA-B, HLA-B, HLA-B, HLA-B, HLA-B	intron_variant	A	G	0.17	0.19	0.582716	0.11	-7.20681	0.2	1.56101	0.15	-0.72446	0.22	3.39485
rs3096702	chr6	32224554	NOTCH4 - TSBP1-AS1	intergenic_variant	A	G	0.77	0.65	-9.76709	0.86	12.4953	0.83	4.59916	0.81	1.96782	0.64	-15.566
rs115306967	chr6	32433162	TSBP1-AS1 - HLA-DRA	intergenic_variant	G	C	0.23	0.23	0	0.19	-2.65632	0.2	-1.30108	0.26	1.15616	0.3	5.18139
rs9275160	chr6	32684843	HLA-DQB1 - MTCO3P1	regulatory_region_variant	G	A	0.35	0.42	2.98941	0.29	-4.34391	0.49	15.4883	0.28	-4.294	0.32	-1.08048
rs9296068	chr6	33020918	HLA-DOA - HLA-DPA1	intergenic_variant	T	G	0.48	0.4	-3.66603	0.56	6.37258	0.51	1.01479	0.5	0.508837	0.35	-12.9963
rs9469899	chr6	34825347	UHRF1BP1	intron_variant	G	A	0.46	0.32	-10.8111	0.74	74.1279	0.46	0	0.29	-21.3292	0.36	-7.90499
rs1983891	chr6	41568689	FOXP4	intron_variant	C	T	0.39	0.41	0.427477	0.51	13.8929	0.35	-1.64034	0.34	-2.19906	0.3	-6.81016
rs4711748	chr6	43726861	AL136131.2	intron_variant	T	C	0.55	0.74	20.1816	0.33	-45.2802	0.45	-7.81907	0.57	0.510789	0.77	38.6315
rs10807290	chr6	43742644	AL136131.2 - VEGFA	intergenic_variant	C	T	0.48	0.54	2.22605	0.55	5.04676	0.42	-3.20115	0.39	-6.20493	0.5	0.542744
rs10498792	chr6	51801833	PKHD1	intron_variant	T	C	0.15	0.15	0	0.24	12.8021	0.13	-0.913365	0.08	-8.40199	0.11	-2.85503
rs9443189	chr6	75786165	MYO6	intron_variant	A	G	0.33	0.14	-24.8237	0.59	63.7584	0.38	2.50002	0.25	-5.80055	0.14	-35.0675
rs4604234	chr6	80398959	RPL17P25 - AL359715.4	intergenic_variant	A	C	0.19	0.045	-24.5235	0.34	28.0983	0.14	-3.71773	0.27	6.88399	0.054	-30.026
rs2273669	chr6	108963986	ARMC2	intron_variant	A	G	0.2	0.094	-11.2104	0.35	27.5768	0.075	-23.1822	0.25	2.88026	0.16	-2.32472
rs11153158	chr6	109054915	SESN1	intron_variant	T	C	0.11	0.079	-1.66338	0.094	-0.960797	0.041	-12.304	0.2	11.977	0.13	1.06631
rs339331	chr6	116888889	RFX6	intron_variant	T	C	0.32	0.26	-2.58723	0.24	-7.78237	0.4	5.69293	0.41	6.62125	0.31	-0.221923
rs1741652	chr6	116943827	RFX6 - RPS29P13	intergenic_variant	G	A	0.67	0.71	1.25922	0.73	4.40531	0.57	-8.33445	0.53	-14.9062	0.77	9.30133
rs1933488	chr6	153119944	RGS17	intron_variant	A	G	0.55	0.39	-13.4211	0.48	-5.00913	0.84	70.8934	0.63	5.01506	0.4	-16.8337
rs11752345	chr6	159727316	SOD2, SOD2, WTAP	synonymous_variant	C	T	0.14	0.27	14.7309	0.017	-47.4826	0.059	-13.3506	0.22	8.38077	0.2	5.29109
rs651164	chr6	160160342	SLC22A1 - AL645733.1	regulatory_region_variant	A	G	0.63	0.66	0.737023	0.78	24.6749	0.43	-30.314	0.55	-5.0571	0.69	3.30057
rs316025	chr6	160262349	SLC22A2	intron_variant	T	C	0.79	0.84	2.41926	0.82	1.72846	0.83	2.35011	0.75	-1.90535	0.74	-3.10105
rs9364554	chr6	160412632	SLC22A3	intron_variant	C	T	0.21	0.19	-0.489621	0.022	-77.9967	0.33	14.5293	0.29	6.6342	0.28	5.46475
rs138004030	chr6	170160655	AL596442.1	non_coding_transcript_exon_variant	G	A	0.19	0.055	-20.7224	0.29	13.5062	0.2	0.316416	0.25	4.12518	0.08	-18.3278
rs4513875	chr7	1888523	AC069288.1, MAD1L1	intron_variant	C	T	0.32	0.44	8.28572	0.076	-83.2613	0.43	10.0343	0.35	0.984117	0.4	5.50037
rs527510716	chr7	1904901	MAD1L1, AC069288.1	intron_variant	G	C	0.19	0.3	9.10786	0.02	-69.7675	0.26	5.8545	0.22	1.29349	0.25	4.4663
rs12155172	chr7	20954872	LINC01162	intron_variant	A	G	0.82	0.87	2.7029	0.91	15.6486	0.72	-11.3463	0.8	-0.749942	0.8	-0.785046
rs9655205	chr7	20959592	LINC01162, AC080068.1	non_coding_transcript_exon_variant	C	A	0.81	0.86	2.59735	0.88	8.7893	0.74	-5.8545	0.79	-0.69419	0.8	-0.274781
rs6944344	chr7	20972525	AC080068.1, LINC01162	intron_variant	A	G	0.83	0.9	5.53307	0.86	1.98681	0.74	-9.72071	0.8	-1.43846	0.86	1.59196
rs35389879	chr7	21772425	DNAH11	intron_variant	G	T	0.19	0.25	3.23103	0.051	-40.5544	0.015	-59.7839	0.27	6.88399	0.44	56.773
rs6956484	chr7	27525243	AC073150.1 - HIBADH	intergenic_variant	A	C	0.58	0.52	-2.21633	0.51	-5.12725	0.96	147.738	0.55	-0.93734	0.37	-32.5153
rs10486567	chr7	27936944	JAZF1	intron_variant	G	A	0.42	0.46	1.13019	0.28	-19.9418	0.87	161.103	0.33	-6.30624	0.23	-29.4936
rs6979813	chr7	29103463	CPVL	intron_variant	G	C	0.69	0.61	-4.07562	0.77	7.84133	0.79	9.6952	0.62	-4.32692	0.6	-6.97011
rs17621345	chr7	40835593	SUGCT	intron_variant	A	C	0.18	0.21	1.10177	0.095	-13.7647	0.032	-40.704	0.36	30.9993	0.24	4.4663
rs56232506	chr7	47397647	TNS3	intron_variant	G	A	0.36	0.55	19.377	0.043	-140.929	0.42	3.2709	0.45	6.31014	0.48	11.27
rs6955627	chr7	92948446	CDK6-AS1 - RN7SL7P	intergenic_variant	C	T	0.26	0.25	-0.150425	0.5	58.3263	0.25	-0.25882	0.12	-21.5594	0.076	-42.1668
rs4727386	chr7	98059128	RN7SL478P - LMTK2	intergenic_variant	G	A	0.75	0.66	-5.58174	0.9	34.7408	0.83	7.48595	0.78	1.16644	0.49	-54.6949
rs6465657	chr7	98187015	LMTK2	intron_variant	C	T	0.22	0.32	7.09489	0.036	-67.1343	0.15	-6.29537	0.19	-1.25829	0.51	70.1023
rs720475	chr7	144377836	ARHGEF5, ARHGEF5	intron_variant	G	A	0.15	0.16	0.237102	0.098	-5.99006	0.039	-25.3444	0.17	0.794908	0.29	22.6387
rs870167	chr8	8641293	RN7SL178P - AC087269.3	TF_binding_site_variant	A	G	0.17	0.24	4.50583	0.1	-9.77689	0.32	24.2957	0.18	0.284481	0.067	-17.8231
rs2572375	chr8	11359946	TDH, TDH	intron_variant	T	C	0.88	0.84	-2.13996	0.96	19.3562	1	49.5183	0.86	-0.917971	0.71	-35.9407
rs2928679	chr8	23581462	SLC25A37 - RNU4-71P	intergenic_variant	A	G	0.68	0.68	0	0.75	6.0728	0.85	28.7449	0.52	-19.0589	0.58	-8.39135
rs6557704	chr8	23613272	RNU4-71P - SINHCAFP3	intergenic_variant	A	G	0.82	0.76	-3.34928	0.97	52.9065	0.88	5.49596	0.7	-14.6887	0.74	-7.5516
rs1160267	chr8	23672008	SINHCAFP3 - NKX3-1	intergenic_variant	G	A	0.49	0.54	1.63765	0.23	-66.2708	0.7	33.6109	0.55	2.91103	0.53	1.54738
rs11135910	chr8	26034626	EBF2	intron_variant	C	T	0.11	0.15	2.25714	0.086	-1.85159	0.038	-13.5366	0.16	4.26965	0.13	1.06631
rs12677206	chr8	26205649	RNA5SP258 - AC079097.1	regulatory_region_variant	C	A	0.3	0.32	0.438364	0.32	0.765255	0.24	-3.77745	0.28	-0.570726	0.34	1.74934
rs11467	chr8	38787396	TACC1	5_prime_UTR_variant	A	G	0.32	0.3	-0.429645	0.49	28.4469	0.055	-81.7159	0.34	0.574757	0.36	1.70186
rs67763258	chr8	94727414	DPY19L4	intron_variant	G	T	0.24	0.3	2.72789	0.19	-3.87944	0.18	-4.46941	0.25	0.223474	0.33	7.8798
rs73700335	chr8	107910879	AC025508.1, RSPO2	intron_variant	G	A	0.099	0.1	0	0.039	-12.5333	0.033	-12.7563	0.16	6.44152	0.19	13.588
rs75777376	chr8	126783938	PCAT1, AC024382.1	intron_variant	T	C	0.024	0	-5.99313	0	-11.8931	0.11	28.2186	0	-8.52655	0.003	-5.90902
rs6984837	chr8	126889404	PCAT1	intron_variant	G	A	0.76	0.64	-9.52563	0.95	64.4441	0.79	1.27109	0.64	-12.7114	0.68	-6.39246
rs10505483	chr8	127112950	CASC19, PCAT1	intron_variant	C	T	0.21	0.05	-27.0575	0.51	94.9014	0.21	0	0.1	-15.5795	0.036	-48.8253
rs13252298	chr8	127082911	PRNCR1, CASC19, PCAT1	non_coding_transcript_exon_variant	A	G	0.29	0.39	6.34073	0.03	-113.24	0.36	4.73191	0.51	36.6691	0.29	0
rs72725879	chr8	127091724	CASC19, PRNCR1, PCAT1	non_coding_transcript_exon_variant	C	T	0.36	0.22	-12.1094	0.37	0.270073	0.69	81.2644	0.25	-10.1811	0.2	-22.7187
rs183373024	chr8	127091872	CASC19, PCAT1, PRNCR1	non_coding_transcript_exon_variant	A	G	0.0024	0.0029	0.128498	0	-1.02602	0	-0.586856	0.001	-0.122983	0.0089	2.22616
rs78809737	chr8	127091973	PCAT1, PRNCR1, CASC19	non_coding_transcript_exon_variant	G	A	0.02	0.037	1.99873	0.0008	-8.33937	0	-7.58335	0.0092	-1.54198	0.066	11.6183
rs13254738	chr8	127092098	PCAT1, CASC19, PRNCR1	non_coding_transcript_exon_variant	C	A	0.47	0.47	0	0.31	-24.8692	0.32	-17.3935	0.63	18.2396	0.67	29.6807
rs6983561	chr8	127094635	PCAT1, CASC19	intron_variant	A	C	0.22	0.059	-26.0226	0.53	99.4053	0.21	-0.275946	0.1	-18.0339	0.036	-52.8671
rs16902094	chr8	127308101	CASC8, PCAT1	intron_variant	A	G	0.17	0.16	-0.201168	0.11	-7.20681	0.25	7.97103	0.17	0	0.16	-0.292992
rs445114	chr8	127310936	PCAT1, CASC8	intron_variant	T	C	0.51	0.35	-13.6183	0.72	42.5331	0.46	-2.28166	0.55	1.45706	0.36	-16.9388
rs16902104	chr8	127328663	PCAT1, CASC8, POU5F1B	intron_variant	C	T	0.16	0.16	0	0.067	-19.1056	0.25	10.1271	0.17	0.293132	0.16	0
rs17464492	chr8	127330621	POU5F1B, CASC8, PCAT1	intron_variant	A	G	0.2	0.16	-1.67067	0.2	0	0.07	-25.2247	0.29	8.40199	0.28	7.03849
rs62516032	chr8	127379167	CASC8, POU5F1B, PCAT1	intron_variant	T	C	0.27	0.27	0	0.15	-19.8699	0.28	0.254983	0.4	13.9176	0.3	1.19308
rs10505477	chr8	127395198	PCAT1, POU5F1B, CASC8	intron_variant	A	G	0.42	0.47	1.62535	0.13	-93.8307	0.61	27.0208	0.49	3.83683	0.52	7.7653
rs6983267	chr8	127401060	PCAT1, POU5F1B, CASC8, CCAT2	non_coding_transcript_exon_variant	G	T	0.39	0.45	2.24661	0.048	-155.145	0.61	36.1936	0.47	5.04607	0.5	9.37077
rs1447295	chr8	127472793	CASC8	intron_variant	A	C	0.82	0.89	5.2778	0.65	-36.4277	0.86	2.60552	0.87	3.59404	0.9	9.53755
rs12549761	chr8	127528531	CASC8 - AC104370.1	intergenic_variant	C	G	0.13	0.12	-0.259907	0.016	-43.3297	0.21	9.34901	0.23	12.9571	0.11	-0.94661
rs3802173	chr8	128187668	PVT1 - RN7SKP226	regulatory_region_variant	G	T	0.32	0.32	0	0.26	-4.47366	0.42	8.44594	0.37	2.32432	0.27	-2.54678
rs2151715	chr9	11130398	AKAP8P1 - AL451129.1	intergenic_variant	G	C	0.52	0.64	7.86855	0.28	-54.7899	0.51	-0.227471	0.66	14.228	0.62	7.8572
rs4741206	chr9	12079333	AL353595.1 - AL589678.1	intergenic_variant	A	G	0.88	0.89	0.272176	0.77	-21.0538	1	49.5183	0.93	5.33857	0.84	-2.96627
rs73408421	chr9	12184024	AL589678.1 - JKAMPP1	intergenic_variant	A	G	0.12	0.11	-0.272176	0.23	21.0538	0.001	-47.4962	0.068	-5.47041	0.16	2.96627
rs34540271	chr9	18554775	ADAMTSL1	intron_variant	C	T	0.21	0.36	15.3461	0.079	-31.0657	0.1	-16.5788	0.3	8.03664	0.29	6.91324
rs10122990	chr9	19072248	HAUS6	intron_variant	A	C	0.42	0.32	-5.84143	0.72	84.1318	0.21	-36.638	0.36	-2.99788	0.36	-3.21387
rs12349081	chr9	21951903	AL359922.1	intron_variant	C	A	0.16	0.33	22.1876	0.16	0.00757736	0.13	-1.68926	0.18	0.76539	0.079	-11.1868
rs3217992	chr9	22003224	CDKN2B-AS1, AL359922.1, CDKN2B	3_prime_UTR_variant	C	T	0.35	0.37	0.417241	0.13	-58.9715	0.52	22.2756	0.39	1.51725	0.4	2.35137
rs1011970	chr9	22062135	CDKN2B-AS1	intron_variant	G	T	0.25	0.39	12.381	0.34	9.6543	0.11	-23.5656	0.26	0.236448	0.16	-9.16091
rs10122495	chr9	34049781	UBAP2 - RN7SKP114	regulatory_region_variant	T	A	0.72	0.77	1.94093	0.74	0.770169	0.8	6.75922	0.61	-10.0314	0.69	-1.17286
rs4451364	chr9	106770453	LINC01505 - RNA5SP292	intergenic_variant	G	A	0.8	0.87	4.76111	0.66	-24.0827	0.96	42.6119	0.78	-0.675155	0.8	0
rs817826	chr9	107394019	RAD23B - LINC01509	intergenic_variant	C	T	0.8	0.89	7.95111	0.65	-27.5768	0.88	8.91803	0.79	-0.238289	0.86	4.89702
rs143655302	chr9	107527936	KLF4 - AL389915.1	intergenic_variant	G	A	0.008	0.013	0.606668	0	-3.78287	0	-2.86939	0.0061	-0.132185	0.025	4.30774
rs2241167	chr9	127667837	STXBP1	intron_variant	A	G	0.37	0.47	5.71263	0.28	-8.91647	0.25	-12.5605	0.39	0.528908	0.52	17.0218
rs12634	chr9	129811257	TOR1B	3_prime_UTR_variant	G	T	0.23	0.21	-0.465755	0.24	0.313635	0.21	-0.680831	0.21	-0.666128	0.27	2.05048
rs1182	chr9	129813781	TOR1A	3_prime_UTR_variant	C	A	0.16	0.17	0.229194	0.021	-52.3707	0.2	2.54395	0.19	1.48812	0.26	11.9668
rs12781100	chr10	792696	AL157709.1 - LARP4B	intergenic_variant	C	T	0.061	0.11	4.67617	0.0091	-17.9092	0.001	-22.5816	0.038	-2.14983	0.18	28.4356
rs1053403	chr10	12166308	SEC61A2, NUDT5	3_prime_UTR_variant	G	A	0.42	0.5	3.71318	0.4	-0.673187	0.53	9.45554	0.31	-9.34628	0.41	-0.222192
rs7898685	chr10	22010574	DNAJC1 - ADIPOR1P1	regulatory_region_variant	A	C	0.78	0.7	-4.75185	0.72	-5.02652	0.93	31.5782	0.83	3.10199	0.69	-8.28432
rs76934034	chr10	45587537	MARCHF8	intron_variant	T	C	0.033	0.075	5.40819	0.0023	-12.596	0.003	-9.18	0.04	0.470103	0.068	5.50328
rs7075427	chr10	45609495	MARCHF8 - ZFAND4	intergenic_variant	A	C	0.033	0.076	5.82275	0.0023	-12.596	0.003	-9.18	0.041	0.584077	0.066	4.99727
rs11599847	chr10	46227793	AGAP7P - ANTXRLP1	regulatory_region_variant	T	C	0.019	0.045	3.64817	0.0015	-6.87862	0.014	-0.486433	0.015	-0.237168	0.031	1.5614
rs11003686	chr10	53578095	RNA5SP318 - AL365496.1	intergenic_variant	G	A	0.22	0.16	-3.23103	0.099	-24.3687	0.28	4.09375	0.38	22.6081	0.22	0
rs11817544	chr10	78477242	LINC00595, AC012560.2	intron_variant	C	A	0.16	0.14	-0.615137	0.25	12.3746	0.17	0.317793	0.14	-0.784454	0.062	-17.037
rs77911174	chr10	79067076	ZMIZ1-AS1	intron_variant	A	G	0.11	0.16	3.24565	0.0045	-48.4294	0.29	41.8075	0.11	0.00284949	0.05	-8.83256
rs12412705	chr10	79076241	ZMIZ1	intron_variant	T	C	0.27	0.22	-1.9827	0.46	37.1151	0.32	2.74417	0.23	-1.78738	0.075	-46.3719
rs1935581	chr10	88435392	RNLS	intron_variant	C	T	0.62	0.66	1.1531	0.87	73.1112	0.47	-17.262	0.64	0.528617	0.39	-39.1037
rs3850699	chr10	102654464	TRIM8	non_coding_transcript_exon_variant	A	G	0.25	0.2	-2.13545	0.39	21.8598	0.17	-7.48595	0.12	-18.9689	0.3	2.80805
rs12262998	chr10	102668959	TRIM8 - ARL3	intergenic_variant	C	T	0.21	0.2	-0.178451	0.22	0.34634	0.17	-2.35011	0.12	-10.3362	0.33	14.1705
rs10885396	chr10	112951996	TCF7L2	intron_variant	C	T	0.54	0.58	1.1442	0.65	11.8931	0.39	-17.0687	0.49	-2.14983	0.56	0.524521
rs568110	chr10	113390512	RNU7-165P - AL133482.1	regulatory_region_variant	C	T	0.51	0.36	-11.945	0.69	30.9629	0.7	27.8189	0.48	-0.92602	0.22	-64.7276
rs61365765	chr10	121072802	AC010998.3 - RPL19P16	intergenic_variant	G	A	0.16	0.045	-17.5952	0.38	60.8744	0.24	8.19419	0.035	-29.5624	0.006	-56.6068
rs12413648	chr10	121279383	LINC01153 - RN7SKP167	intergenic_variant	G	A	0.15	0.2	2.677	0.039	-31.6022	0.2	3.84352	0.15	0.00110856	0.24	10.1746
rs10749415	chr10	121425789	RN7SKP167 - FGFR2	intergenic_variant	G	A	0.87	0.78	-8.21752	0.74	-27.0246	0.98	30.7568	0.91	3.1152	0.96	18.1598
rs11200014	chr10	121575416	FGFR2	intron_variant	G	A	0.31	0.38	3.21265	0.19	-17.6638	0.29	-0.620274	0.33	0.581722	0.44	13.8707
rs4962416	chr10	125008303	CTBP2	intron_variant	T	C	0.19	0.19	0	0.17	-0.943013	0.0089	-66.9987	0.3	12.2056	0.28	8.98411
rs1881502	chr11	1486282	MOB2	intron_variant	T	C	0.88	0.84	-2.13996	0.93	6.7872	0.92	3.54653	0.86	-0.917971	0.81	-7.6493
rs7126629	chr11	2207722	MIR4686 - ASCL2	intergenic_variant	C	A	0.72	0.65	-3.37489	0.52	-40.5867	0.9	36.893	0.76	1.75269	0.82	10.3816
rs12791447	chr11	7535346	PPFIBP2	intron_variant	A	G	0.097	0.2	12.2399	0.0068	-37.9394	0.12	1.45905	0.16	6.92436	0.061	-3.60667
rs7103835	chr11	47440142	RAPSN	intron_variant	G	A	0.2	0.18	-0.534684	0.014	-82.5536	0.32	14.9643	0.27	5.29054	0.29	8.69356
rs1048374	chr11	59135206	FAM111A-DT	non_coding_transcript_exon_variant	A	G	0.082	0.056	-1.56789	0.11	2.5626	0.18	17.3776	0.048	-3.44442	0.004	-26.6333
rs2277283	chr11	62140968	INCENP	missense_variant	T	C	0.17	0.19	0.582716	0.15	-1.0395	0.074	-15.241	0.15	-0.72446	0.3	18.3648
rs118151305	chr11	66324772	AP001107.3 - RIN1	intergenic_variant	G	A	0.034	0.042	0.40789	0.0061	-9.07369	0	-13.1154	0.032	-0.0880708	0.099	15.0654
rs12785905	chr11	67184494	KDM2A	intron_variant	G	C	0.014	0.02	0.51093	0.0008	-5.49241	0	-5.09734	0.0031	-2.3947	0.051	10.1544
rs3018690	chr11	69115458	TPCN2, AP003071.5	intron_variant	C	T	0.52	0.46	-2.22605	0.81	84.82	0.39	-13.0112	0.36	-18.359	0.47	-2.24225
rs72932523	chr11	69138652	AP003071.5	intron_variant	G	A	0.034	0.045	0.683193	0.0038	-11.3257	0	-13.1154	0.021	-1.16874	0.11	19.2527
rs4620729	chr11	69212868	AP003071.2 - MYEOV	intergenic_variant	C	A	0.41	0.35	-2.28944	0.71	83.802	0.069	-113.176	0.29	-11.2066	0.51	7.80514
rs3918298	chr11	69648505	CCND1	intron_variant	G	A	0.12	0.053	-7.07835	0.29	44.6135	0.03	-20.5928	0.13	0.342876	0.033	-18.5043
rs3753051	chr11	76546171	EMSY	synonymous_variant	T	C	0.21	0.17	-1.62535	0.18	-1.72846	0.14	-6.6008	0.23	0.658699	0.31	10.2132
rs56159348	chr11	76556287	EMSY - AP001189.2	intergenic_variant	T	G	0.21	0.17	-1.62535	0.17	-2.81683	0.15	-4.89852	0.23	0.658699	0.31	10.2132
rs11568818	chr11	102530930	MMP7 - MMP20	regulatory_region_variant	T	C	0.36	0.34	-0.417241	0.45	8.32603	0.085	-76.8086	0.44	5.09791	0.44	5.39397
rs141752671	chr11	103745837	AP002989.1	intron_variant	A	G	0.012	0	-2.67729	0	-5.74303	0.039	6.96602	0.012	0.0380504	0.007	-0.657941
rs1800057	chr11	108272729	ATM	missense_variant	C	G	0.0092	0.017	1.01857	0.0008	-3.26769	0	-3.22528	0.002	-1.55764	0.031	5.84072
rs74911261	chr11	108486410	POGLUT3	missense_variant	G	A	0.009	0.016	0.850438	0.0015	-2.40005	0.001	-2.2539	0.002	-1.40115	0.029	5.09237
rs11214775	chr11	113936459	HTR3B	intron_variant	G	A	0.25	0.18	-3.97775	0.3	3.48327	0.24	-0.261728	0.23	-0.614502	0.28	1.2394
rs138466039	chr11	125184897	PKNOX2	intron_variant	C	T	0.003	0.0029	0	0	-1.22091	0	-0.759724	0.0041	0.225126	0.0089	1.79879
rs878987	chr11	134396478	B3GAT1	intron_variant	A	G	0.11	0.068	-2.9958	0.18	10.1076	0.024	-20.8724	0.097	-0.510929	0.14	1.96913
rs2066827	chr12	12718165	CDKN1B	missense_variant	T	G	0.36	0.22	-12.1094	0.78	166.198	0.056	-99.7548	0.32	-1.55858	0.24	-12.6451
rs77216612	chr12	12725049	AC008115.1 - APOLD1	regulatory_region_variant	A	G	0.23	0.17	-3.13947	0.031	-78.1808	0.44	38.5997	0.28	2.76616	0.29	3.98061
rs11055034	chr12	12737692	APOLD1	intron_variant	C	A	0.24	0.19	-2.18101	0.039	-74.5332	0.45	37.8963	0.28	1.85597	0.29	2.87148
rs10845938	chr12	14263984	GNAI2P1 - RPL30P11	intergenic_variant	A	G	0.53	0.65	7.88512	0.42	-11.7093	0.64	9.59613	0.52	-0.18693	0.51	-0.542744
rs80130819	chr12	48025835	AC004801.4 - AC004801.6	intergenic_variant	A	C	0.038	0.063	2.24661	0.0053	-11.4938	0.004	-10.1726	0.056	1.76747	0.081	7.03703
rs2468947	chr12	48325025	AC024257.1 - AC024257.5	intergenic_variant	C	A	0.65	0.59	-2.37978	0.71	4.34391	0.36	-62.6257	0.68	0.989116	0.86	41.5734
rs11168936	chr12	49251457	TUBA1C, AC010173.1	intron_variant	T	C	0.63	0.38	-32.2523	0.73	10.8964	0.82	32.6348	0.74	10.0396	0.37	-49.7722
rs10875943	chr12	49282227	TUBA1C - AC125611.4	intergenic_variant	T	C	0.58	0.33	-32.2523	0.69	12.3079	0.83	53.5829	0.66	5.03508	0.29	-61.9122
rs902774	chr12	52880120	KRT78 - RPL7P41	regulatory_region_variant	G	A	0.084	0.14	4.74898	0.068	-1.15711	0.012	-20.1466	0.074	-0.443345	0.15	8.72103
rs113925811	chr12	52915148	KRT8	intron_variant	C	A	0.088	0.084	-0.078144	0.17	15.2947	0	-35.6085	0.026	-12.1396	0.13	3.99117
rs7968403	chr12	64619044	RASSF3	intron_variant	T	C	0.25	0.29	1.37539	0.13	-21.0859	0.21	-2.06034	0.33	5.99012	0.34	7.70475
rs4842687	chr12	89762600	AC009522.1	intron_variant	G	A	0.71	0.59	-8.822	0.6	-13.0785	0.84	17.6572	0.83	14.124	0.7	-0.246975
rs75718479	chr12	97483128	RMST	intron_variant	C	A	0.074	0.16	10.6066	0.0068	-26.6896	0.069	-0.183614	0.086	0.586665	0.099	1.9518
rs77121786	chr12	102052897	WASHC3	intron_variant	T	G	0.15	0.1	-3.19478	0.19	3.17992	0.12	-1.76345	0.12	-1.67758	0.2	3.68815
rs3184504	chr12	111446804	ATXN2, SH2B3	missense_variant	T	C	0.85	0.75	-9.07934	0.98	49.1065	1	63.0247	0.93	11.2342	0.54	-91.8859
rs11065979	chr12	111621753	ATXN2-AS - BRAP	intergenic_variant	C	T	0.14	0.24	9.38774	0.018	-45.6911	0.003	-52.9351	0.06	-11.9498	0.44	89.4754
rs10774740	chr12	114228397	AC010183.2 - LINC02459	intergenic_variant	G	T	0.55	0.56	0.159226	0.72	28.6965	0.64	6.63704	0.39	-18.2763	0.39	-18.9662
rs1270884	chr12	114247766	LINC02459 - TBX5	intergenic_variant	A	G	0.7	0.69	-0.172088	0.83	21.2793	0.76	3.77745	0.64	-3.28452	0.52	-25.7453
rs7295014	chr12	132491403	FBRSL1	intron_variant	G	A	0.49	0.55	2.22605	0.51	0.6609	0.14	-101.682	0.66	20.6592	0.64	16.9388
rs56404467	chr13	32265853	FRY	intron_variant	G	A	0.011	0.01	0	0.0008	-4.2008	0	-3.99235	0.029	3.57472	0.018	1.01615
rs11571818	chr13	32394673	BRCA2	intron_variant	T	C	0.0044	0.0029	-0.0844471	0.0008	-1.11694	0	-1.34007	0.0082	0.749942	0.011	1.64593
rs140971918	chr13	36861531	SMAD9	intron_variant	G	C	0.14	0.03	-18.7144	0.3	37.3091	0.11	-1.8502	0.13	-0.320004	0.023	-31.7396
rs1327653	chr13	50502304	DLEU1	intron_variant	C	T	0.23	0.21	-0.465755	0.33	12.1422	0.15	-7.93609	0.16	-5.79302	0.24	0.251051
rs7489409	chr13	73142724	RNU6-66P - RNU4-10P	intergenic_variant	C	T	0.72	0.65	-3.37489	0.82	13.1378	0.54	-26.8087	0.75	1.098	0.79	5.18139
rs7336001	chr13	73421740	LINC00393	intron_variant	G	C	0.03	0.046	1.33815	0.003	-10.2632	0.001	-10.223	0.025	-0.330885	0.088	13.6024
rs1529276	chr13	103275657	SLC10A2 - AL162717.1	intergenic_variant	T	A	0.087	0.12	1.88691	0.051	-4.97244	0.014	-19.6723	0.064	-1.52354	0.2	21.097
rs75823044	chr13	109708437	AL163541.1	intron_variant	C	T	0.011	0.0014	-1.6815	0.039	9.65754	0	-3.99235	0.001	-2.78127	0	-3.9099
rs7325069	chr13	112620498	AL139384.2 - ATP11AUN	intergenic_variant	G	A	0.61	0.65	1.14468	0.31	-83.259	0.76	19.1057	0.73	11.5279	0.7	6.81016
rs1004030	chr14	22836440	MRPL52 - MMP14	regulatory_region_variant	T	C	0.38	0.25	-10.0209	0.38	0	0.37	-0.231682	0.44	2.98942	0.42	1.64244
rs17522122	chr14	32833676	AKAP6	3_prime_UTR_variant	G	T	0.39	0.35	-1.14468	0.3	-8.63266	0.38	-0.231682	0.44	2.16928	0.49	7.89385
rs11629412	chr14	36669089	PAX9	intron_variant	G	C	0.53	0.39	-10.3478	0.26	-69.1799	0.76	41.6825	0.72	26.7327	0.57	1.55216
rs11849126	chr14	37675387	TTC6	intron_variant	G	A	0.25	0.23	-0.449017	0.2	-3.78287	0.16	-9.33328	0.37	12.4255	0.32	4.94743
rs8008270	chr14	52905612	AL139317.5, FERMT2	intron_variant	T	C	0.85	0.89	2.13545	0.71	-28.2074	1	63.0247	0.92	8.40199	0.8	-3.68815
rs4901313	chr14	52920391	FERMT2, AL139317.5	intron_variant	T	G	0.85	0.89	2.13545	0.7	-32.1158	1	63.0247	0.92	8.40199	0.79	-5.05925
rs8005621	chr14	60639981	SALRNA1	non_coding_transcript_exon_variant	G	A	0.77	0.88	10.6254	0.61	-29.0256	0.84	6.09765	0.69	-6.19395	0.91	25.1055
rs7153648	chr14	60655808	SIX1	intron_variant	C	G	0.76	0.88	12.2597	0.61	-25.2783	0.82	4.46941	0.68	-6.12434	0.92	33.1984
rs11158314	chr14	60954414	AL160236.2, MNAT1	intron_variant	G	C	0.51	0.61	5.52406	0.25	-65.1766	0.6	6.55123	0.48	-0.92602	0.72	33.4465
rs79133931	chr14	64221208	ESR2, SYNE2	intron_variant	C	T	0.034	0.076	5.49466	0.022	-1.50201	0.084	10.0281	0.0031	-8.78576	0.001	-11.528
rs58262369	chr14	64227194	ESR2	3_prime_UTR_variant	C	T	0.045	0.082	3.69246	0.06	1.45219	0.084	5.63633	0.0031	-12.6381	0.001	-15.635
rs767127	chr14	68667547	RAD51B	intron_variant	A	G	0.56	0.51	-1.61261	0.43	-16.0826	0.81	51.5137	0.59	0.933893	0.5	-3.10105
rs17565772	chr14	70289616	AL356804.1	intron_variant	A	G	0.36	0.48	8.00241	0.16	-46.253	0.28	-5.90621	0.51	16.4706	0.47	9.60756
rs8014671	chr14	70625539	AL357153.3, AL357153.1	intron_variant	G	A	0.54	0.47	-2.90491	0.57	1.23395	0.65	9.63583	0.55	0.201364	0.43	-9.17371
rs2277509	chr14	91283251	CCDC88C	intron_variant	C	A	0.59	0.62	0.694839	0.58	-0.262691	0.49	-7.94424	0.6	0.203747	0.68	6.68808
rs234439	chr14	97356528	AL158800.1 - LINC02325	intergenic_variant	G	A	0.24	0.18	-3.05111	0.17	-7.19316	0.29	2.86242	0.26	0.616966	0.31	5.06224
rs10400825	chr15	40588918	AC091045.1 - KNL1	regulatory_region_variant	A	G	0.38	0.39	0.16343	0.38	0	0.64	50.2286	0.31	-4.1475	0.14	-52.2981
rs4924487	chr15	40630717	KNL1	intron_variant	G	C	0.66	0.62	-1.22966	0.76	11.5712	0.35	-71.8028	0.68	0.542722	0.86	38.3707
rs11561564	chr15	40672846	KNL1 - RAD51-AS1	regulatory_region_variant	A	G	0.7	0.63	-3.25813	0.92	69.3459	0.35	-92.9814	0.68	-0.586665	0.85	22.7187
rs4775302	chr15	46347610	AC091074.3	intron_variant	G	A	0.41	0.45	1.13288	0.47	3.85275	0.2	-37.2146	0.35	-3.06709	0.57	18.9401
rs33984059	chr15	56093670	RFX7	missense_variant	A	G	0.0048	0.0043	0	0.0008	-1.28632	0	-1.54237	0.002	-0.459782	0.018	4.00517
rs74634457	chr15	66543366	ZWILCH	intron_variant	A	G	0.19	0.16	-1.04334	0.047	-43.4033	0.18	-0.317793	0.33	19.0589	0.25	4.4663
rs8023793	chr15	66649755	LINC01169	intron_variant	C	A	0.47	0.36	-6.69277	0.32	-21.8949	0.69	36.5998	0.45	-0.50934	0.56	6.27023
rs12913603	chr15	70376485	AC048383.1 - LINC02205	intergenic_variant	A	C	0.4	0.51	6.72819	0.3	-10.4372	0.35	-2.37223	0.37	-0.92602	0.51	9.3076
rs12912009	chr15	89885916	ARPIN-AP3S2, AP3S2	intron_variant	G	A	0.71	0.76	1.90389	0.64	-5.78534	0.8	8.2531	0.66	-2.48434	0.73	0.594283
rs112896149	chr16	7552979	RBFOX1	intron_variant	G	A	0.057	0.016	-5.87327	0.21	55.058	0	-22.551	0	-21.1723	0	-22.1882
rs7188897	chr16	54435419	AC018553.3 - AC007343.1	intergenic_variant	C	T	0.21	0.29	4.88908	0.088	-26.3718	0.11	-13.4962	0.26	2.86087	0.35	18.7258
rs13380763	chr16	54644393	AC007491.1	intron_variant	C	T	0.16	0.088	-6.16355	0.16	0.00757736	0.13	-1.68926	0.24	7.73102	0.18	0.842496
rs11863709	chr16	57620664	ADGRG1	intron_variant	C	T	0.03	0.023	-0.32387	0.037	0.701484	0.001	-10.223	0.029	-0.0172022	0.055	3.51451
rs12051443	chr16	71657426	PHLPP2, AC009097.1	intron_variant	G	A	0.41	0.52	6.69391	0.25	-26.6707	0.73	76.6977	0.31	-7.90682	0.33	-5.35966
rs12597458	chr16	71997071	PKD1L3	intron_variant	G	T	0.45	0.6	11.8523	0.24	-44.3828	0.68	39.4202	0.43	-0.510789	0.43	-0.524521
rs28709974	chr16	79813735	LINC01228	intron_variant	T	C	0.051	0.037	-0.729132	0.081	4.08217	0.005	-13.8878	0.047	-0.132185	0.074	2.07662
rs9921272	chr16	79838562	LINC01228 - AC092130.1	intergenic_variant	A	G	0.2	0.14	-3.53	0.35	27.5768	0.11	-11.3208	0.22	0.675155	0.13	-6.62987
rs8052913	chr16	82132576	AC092142.1	intron_variant	C	T	0.47	0.42	-1.643	0.38	-8.17686	0.4	-4.21249	0.58	8.81873	0.62	16.8115
rs684232	chr17	715725	VPS53	intron_variant	T	C	0.52	0.44	-3.71333	0.7	31.2254	0.62	7.99134	0.38	-14.0352	0.36	-19.0603
rs78378222	chr17	7668434	TP53	3_prime_UTR_variant	T	G	0.0026	0	-0.332453	0	-1.026	0	-0.788163	0	-0.72446	0.013	3.81615
rs7224399	chr17	7900234	CHD3	intron_variant	C	T	0.016	0.023	0.569325	0.0061	-2.20188	0	-6.06589	0.0061	-1.5565	0.049	7.87517
rs72811264	chr17	12673387	MYOCD-AS1, MYOCD	intron_variant	C	T	0.059	0.063	0.168814	0.071	0.928379	0.018	-8.20704	0.033	-2.87497	0.11	7.19899
rs72811270	chr17	12682142	MYOCD, MYOCD-AS1	intron_variant	G	A	0.14	0.16	0.656351	0.21	8.73132	0.12	-0.955332	0.073	-8.21593	0.12	-0.900399
rs11656665	chr17	17821475	SREBF1	intron_variant	G	A	0.26	0.4	12.24	0.11	-33.4215	0.078	-41.0148	0.24	-0.60462	0.57	74.9109
rs4795646	chr17	31765879	AC007923.1	intron_variant	G	A	0.32	0.31	-0.170632	0.044	-114.806	0.65	81.8512	0.47	17.1223	0.21	-11.4786
rs142444269	chr17	31771730	AC007923.1 - AC004253.2	intergenic_variant	C	T	0.33	0.31	-0.427477	0.15	-39.8011	0.62	63.2868	0.43	8.02708	0.2	-15.733
rs9911983	chr17	47808390	OSBPL7	synonymous_variant	C	T	0.47	0.44	-0.730336	0.7	49.6035	0.15	-85.5949	0.47	0	0.53	3.07932
rs138213197	chr17	48728343	HOXB13	missense_variant	C	T	0.0002	0	0	0	0	0	0	0	0	0.001	0.465428
rs11079847	chr17	48959662	GIP	intron_variant	A	T	0.33	0.44	7.01678	0.35	0.738155	0.25	-6.15677	0.24	-7.17729	0.38	2.40372
rs11650494	chr17	49267824	AC004797.1	intron_variant	G	A	0.1	0.059	-3.02925	0.23	31.048	0.006	-32.0335	0.11	0.420988	0.064	-3.51484
rs2960158	chr17	49302943	AC004797.1, ZNF652	intron_variant	T	C	0.24	0.26	0.452795	0.16	-9.36746	0.25	0.283092	0.35	10.7995	0.24	0
rs565189650	chr17	49320883	ZNF652	intron_variant	C	T	0.057	0.05	-0.211225	0.071	1.17364	0	-22.551	0.093	3.94567	0.064	0.334317
rs11653775	chr17	49395003	AC091180.6	intron_variant	A	G	0.097	0.055	-3.33349	0.22	28.9668	0	-39.6111	0.11	0.607104	0.052	-5.50037
rs2628317	chr17	55135212	STXBP4	intron_variant	A	G	0.15	0.15	0	0.068	-15.5386	0.1	-4.45035	0.18	1.50189	0.26	14.7992
rs12938538	chr17	58348666	AC004687.2, TSPOAP1-AS1, SUPT4H1	intron_variant	T	C	0.46	0.37	-4.58125	0.37	-8.20785	0.55	6.46562	0.56	7.417	0.43	-0.977005
rs2680708	chr17	58378759	RNF43, AC004687.2, TSPOAP1-AS1	intron_variant	G	A	0.51	0.34	-15.3742	0.74	51.2423	0.42	-6.53745	0.52	0.215342	0.38	-12.8173
rs17765344	chr17	71110733	CASC17	intron_variant	A	G	0.63	0.45	-17.4181	0.91	98.2613	0.64	0.231682	0.47	-18.4729	0.52	-9.52473
rs1539871	chr18	47941435	SMAD2 - ZBTB7C	intergenic_variant	A	G	0.54	0.6	2.19434	0.27	-68.8164	0.84	75.1736	0.66	10.6334	0.45	-6.27827
rs8093567	chr18	49679976	SMUG1P1 - AC090227.3	intergenic_variant	T	A	0.032	0.01	-2.83593	0.11	25.4225	0.0089	-4.88788	0.0051	-6.58589	0.001	-10.7839
rs8093601	chr18	54246103	MBD2 - AC093462.1	intergenic_variant	G	C	0.47	0.47	0	0.23	-57.2383	0.74	55.3264	0.51	1.45706	0.46	-0.210996
rs28607662	chr18	55563628	TCF4	intron_variant	T	C	0.028	0.049	2.09446	0.0045	-7.75608	0	-10.8037	0.014	-1.74602	0.085	13.7611
rs12956892	chr18	59079083	OACYLP - AC040963.1	intergenic_variant	G	T	0.35	0.43	3.78512	0.3	-3.05569	0.44	6.91562	0.31	-1.61404	0.3	-2.44484
rs11876000	chr18	75323558	TSHZ1 - AC116003.3	intergenic_variant	T	G	0.62	0.64	0.389613	0.65	1.25812	0.72	8.73983	0.49	-12.4208	0.57	-2.38147
rs7236466	chr18	76850295	ZNF236	intron_variant	T	G	0.47	0.45	-0.395976	0.55	6.3758	0.52	2.28304	0.44	-0.92602	0.37	-7.8798
rs7241993	chr18	79013973	SALL3 - ATP9B	intergenic_variant	C	T	0.39	0.31	-3.93023	0.56	27.1237	0.36	-1.05516	0.35	-1.55599	0.31	-5.45389
rs3810417	chr19	1864602	KLF16 - AC012615.1	TF_binding_site_variant	C	T	0.31	0.37	2.44201	0.45	19.9318	0.29	-0.620274	0.22	-7.52397	0.18	-16.3697
rs10412482	chr19	17117744	MYO9B	intron_variant	C	T	0.43	0.45	0.398832	0.55	13.8128	0.36	-4.2264	0.48	2.12861	0.28	-17.6769
rs4808075	chr19	17279482	USHBP1, BABAM1, AC010463.1	intron_variant	T	C	0.15	0.16	0.237102	0.22	8.33206	0.002	-58.989	0.11	-2.64791	0.26	14.7992
rs1469713	chr19	19417997	GATAD2A	intron_variant	A	G	0.48	0.48	0	0.66	30.7063	0.32	-19.6902	0.53	2.1025	0.34	-14.9203
rs17501397	chr19	31677437	RNA5SP471 - RNU6-967P	intergenic_variant	C	T	0.051	0.037	-0.729132	0.0053	-17.3639	0.021	-4.82604	0.11	9.75106	0.09	5.16319
rs59710626	chr19	38057454	SIPA1L3	intron_variant	G	T	0.13	0.065	-6.16355	0.067	-10.2231	0.14	0.354741	0.25	17.7165	0.13	0
rs8102476	chr19	38244973	SPINT2	intron_variant	C	T	0.46	0.52	2.22605	0.2	-68.8991	0.63	21.7151	0.59	12.1819	0.46	0
rs61088131	chr19	42196795	POU2F2 - DEDD2	intergenic_variant	T	C	0.4	0.22	-19.1331	0.87	219.142	0.18	-42.0662	0.4	0	0.15	-54.9143
rs2659051	chr19	50842312	AC011523.1	intron_variant	C	G	0.7	0.7	0	0.85	29.0374	0.57	-14.0687	0.56	-15.3059	0.79	8.03289
rs2659124	chr19	50851341	AC011523.1 - KLK3	intergenic_variant	A	T	0.73	0.77	1.34579	0.85	19.8699	0.56	-24.4974	0.57	-20.5946	0.87	21.5245
rs1810020	chr19	50858388	KLK3	non_coding_transcript_exon_variant	A	G	0.76	0.8	1.44393	0.83	7.19316	0.55	-37.8963	0.67	-7.59163	0.95	50.5499
rs2735839	chr19	50861367	KLK3 - KLK2	intergenic_variant	A	G	0.68	0.74	2.58723	0.61	-5.53186	0.56	-12.0095	0.65	-0.984117	0.86	32.074
rs111362352	chr19	50862184	KLK2	intron_variant	C	T	0.059	0.045	-0.718863	0.11	8.83039	0.001	-21.565	0.049	-0.511364	0.071	0.705811
rs7258285	chr19	56687205	AC006115.2, ZIM2-AS1	intron_variant	G	A	0.28	0.38	6.3665	0.26	-0.770169	0.2	-6.75922	0.2	-6.27539	0.37	7.24086
rs6117562	chr20	772666	SLC52A3	intron_variant	G	A	0.29	0.2	-5.74562	0.32	1.37597	0.52	41.8453	0.12	-29.914	0.26	-1.13662
rs6039055	chr20	886681	ANGPT4	intron_variant	A	G	0.42	0.28	-11.2155	0.57	21.2514	0.52	7.90607	0.39	-0.942393	0.26	-20.4199
rs2300206	chr20	34002002	RALY	intron_variant	G	C	0.8	0.65	-15.6448	0.87	8.44258	0.83	1.50686	0.86	4.69946	0.71	-8.69356
rs11907546	chr20	34131991	RPS2P1 - AL031668.2	intergenic_variant	C	T	0.64	0.6	-1.20557	0.32	-94.9923	0.83	33.3297	0.85	39.0504	0.7	3.33784
rs6141551	chr20	35419167	UQCC1 - GDF5-AS1	intergenic_variant	T	C	0.53	0.71	17.8316	0.29	-54.479	0.72	28.2227	0.43	-7.32335	0.62	6.46619
rs12480328	chr20	50911385	ADNP	intron_variant	T	C	0.099	0.065	-2.17174	0.16	8.64579	0.088	-0.460101	0.085	-0.616966	0.066	-2.97794
rs73909841	chr20	50932270	ADNP-AS1	intron_variant	T	C	0.099	0.063	-2.33332	0.16	8.64579	0.087	-0.537996	0.085	-0.616966	0.067	-2.79817
rs79054049	chr20	53550975	AL157838.2 - AL157838.1	regulatory_region_variant	G	C	0.043	0.014	-3.59359	0.041	-0.0769683	0.096	9.56438	0.031	-0.961033	0.024	-2.31463
rs6126986	chr20	53848180	AC006076.1 - SUMO1P1	intergenic_variant	C	T	0.45	0.58	9.1168	0.2	-64.175	0.6	17.0849	0.48	0.90458	0.49	1.55454
rs2427345	chr20	62440555	AL121832.1	intron_variant	C	T	0.41	0.39	-0.382931	0.53	13.9311	0.19	-41.0982	0.55	14.1495	0.37	-1.6265
rs381331	chr20	63598636	GMEB2	intron_variant	G	A	0.39	0.55	13.6602	0.28	-12.861	0.28	-10.3553	0.28	-9.70398	0.61	35.6804
rs3787099	chr20	63676164	RTEL1-TNFRSF6B, RTEL1	intron_variant	A	G	0.1	0.072	-1.48992	0.054	-7.15916	0.025	-17.0849	0.28	41.9284	0.096	-0.0889213
rs6011040	chr20	63706054	ARFRP1	intron_variant	A	G	0.67	0.68	0.169305	0.85	39.8011	0.35	-76.7179	0.69	0.573362	0.71	1.70847
rs6062509	chr20	63731211	AL121845.3, ZGPAT	intron_variant	G	T	0.71	0.69	-0.443519	0.95	90.7945	0.37	-88.3479	0.74	1.07894	0.72	0.214002
rs1058319	chr20	63743036	SLC2A4RG	3_prime_UTR_variant	C	T	0.24	0.22	-0.455987	0.021	-95.7567	0.62	114.479	0.26	0.616966	0.11	-20.3575
rs1997577	chr21	14998781	NRIP1, AF127577.4	intron_variant	A	T	0.37	0.21	-15.6061	0.78	158.544	0.35	-0.586856	0.15	-42.2505	0.17	-35.7955
rs11701433	chr21	38924487	AP001042.1	intron_variant	C	T	0.59	0.64	1.643	0.74	23.1909	0.5	-6.58951	0.36	-37.4955	0.67	5.35966
rs11911661	chr21	41524378	TMPRSS2	intron_variant	G	A	0.2	0.23	1.03075	0.32	18.3138	0.02	-59.1361	0.13	-6.40952	0.28	7.03849
rs2238776	chr22	19770369	TBX1	intron_variant	G	A	0.21	0.27	2.9587	0.02	-80.8941	0.43	43.3286	0.2	-0.236448	0.2	-0.263596
rs78554043	chr22	27978955	TTC28-AS1, TTC28	3_prime_UTR_variant	G	C	0.0064	0.0029	-0.296206	0.023	5.61586	0	-2.08147	0	-1.96457	0	-2.0399
rs9625483	chr22	28492951	TTC28	intron_variant	G	A	0.012	0.019	0.696654	0	-5.74303	0	-4.36131	0.019	1.01881	0.026	2.55941
rs17886163	chr22	28695159	CHEK2	missense_variant	A	C	0.006	0.0029	-0.300279	0.021	5.23974	0	-2.12124	0	-1.76829	0	-2.07525
rs138426	chr22	38475886	KDELR3	intron_variant	G	A	0.83	0.97	26.0226	0.68	-29.9683	0.72	-13.9046	0.87	2.47149	0.98	45.787
rs138708	chr22	38742327	AL021707.1, SUN2	missense_variant	G	A	0.031	0.01	-2.71252	0.0061	-7.71444	0.1	17.6982	0.022	-0.641938	0.017	-1.77208
rs11704416	chr22	40040969	FAM83F	3_prime_UTR_variant	G	C	0.2	0.11	-7.95111	0.31	15.7098	0.022	-57.2134	0.31	11.9498	0.2	0
rs9623117	chr22	40056115	TNRC6B	intron_variant	T	C	0.36	0.16	-25.8262	0.86	244.128	0.025	-131.542	0.32	-1.55858	0.23	-14.9009
rs5759167	chr22	43104206	AL022237.1 - BIK	TF_binding_site_variant	G	T	0.35	0.34	-0.150477	0.21	-22.1825	0.31	-1.78407	0.46	9.24527	0.49	15.1496
rs742134	chr22	43122269	BIK	intron_variant	A	G	0.87	0.81	-4.00035	0.84	-2.19597	0.95	14.1249	0.87	0	0.88	0.312477
rs9615099	chr22	45302268	UPK3A - FAM118A	regulatory_region_variant	T	A	0.46	0.35	-6.71221	0.66	37.5924	0.46	0	0.44	-0.529315	0.27	-27.8808
rs2405942	chrX	9846095	SHROOM2	intron_variant	G	A	0.73	0.84	9.11098	0.73	0	0.88	25.4614	0.44	-63.7005	0.79	4.00121
rs2788524	chrX	11321091	ARHGAP6	intron_variant	G	A	0.079	0.057	-1.14035	0.094	0.991355	0.0013	-30.0434	0.088	0.369438	0.14	7.92797
rs5972255	chrX	30878203	TAB3	intron_variant	C	T	0.29	0.41	8.822	0.49	39.9594	0.18	-12.5508	0.1	-38.3912	0.22	-5.081
rs140659849	chrX	50451939	DGKK	intron_variant	G	A	0.0029	0	-0.501274	0	-1.22091	0	-0.759724	0.0028	0	0.012	2.99391
rs5945572	chrX	51486831	AL158055.1 - NUDT11	intergenic_variant	A	G	0.76	0.82	3.05111	0.72	-2.38142	0.94	44.7474	0.71	-2.69845	0.63	-15.3133
rs5945619	chrX	51498820	LINC01496	non_coding_transcript_exon_variant	C	T	0.73	0.81	4.82931	0.61	-15.8951	0.93	49.3518	0.71	-0.613061	0.63	-8.92071
rs5943724	chrX	52666845	RNA5SP504 - SSXP5	intergenic_variant	G	A	0.28	0.16	-10.6066	0.2	-8.4376	0.41	14.5496	0.27	-0.227007	0.34	3.57507
rs4826594	chrX	54427973	WNK3 - TSR2	regulatory_region_variant	G	A	0.28	0.28	0	0.48	40.5867	0.42	16.6915	0.053	-62.1813	0.081	-46.6435
rs5919393	chrX	67605515	AR	intron_variant	C	T	0.68	0.84	17.6138	0.051	0	1	148.775	0.91	54.4599	0.85	28.2226
rs5919432	chrX	67801708	BMI1P1 - AL157700.1	intergenic_variant	C	T	0.73	0.82	6.09359	0.29	-184.619	1	121.805	0.91	36.6209	0.79	4.00121
rs6625711	chrX	70920000	TEX11 - SLC7A3	intergenic_variant	A	T	0.5	0.53	0.703159	0.13	-142.641	0.58	5.26365	0.53	0.89972	0.84	92.2083
rs4844289	chrX	71188133	AL590764.1	intron_variant	A	G	0.63	0.59	-1.19542	0.74	13.0742	0.74	10.6	0.58	-2.2055	0.43	-29.6057
rs723557	chrX	127519376	Z82209.2 - AL662814.1	intergenic_variant	T	G	0.064	0.086	1.25544	0.085	1.91754	0.029	-5.34435	0.045	-1.45239	0.077	0.772457
