# Supplementary material for: Risk Allele Frequency Analysis and Risk Prediction of Single-Nucleotide Polymorphisms for Prostate Cancer
Source: Genes (Basel). 2022 Nov 5;13(11):2039. doi: 10.3390/genes13112039 (PMC9689911; doi:10.3390/genes13112039)
Supplement: Supplementary file 1 [file genes-13-02039-s001.zip › TableS2.xlsx]

## Sheet: Sheet1
SNP ID	Chr	Position	MAPPED_GENE	Function	Ref Allele	Alt Allele	Global EAF	AMR EAF	AMR Log10 P	AFR EAF	AFR Log10 P	EAS EAF	EAS Log10 P	SAS EAF	SAS Log10 P	EUR EAF	EUR Log10 P
rs7542260	chr1	5683136	AL365255.1 - MIR4689	intergenic_variant	C	T	0.23	0.12	-10.6254	0.51	80.8917	0.14	-10.0274	0.19	-1.96782	0.07	-34.9497
rs636291	chr1	10496040	PEX14	intron_variant	G	A	0.54	0.49	-1.60491	0.19	-119.412	0.74	31.6407	0.71	21.3292	0.68	15.1527
rs10803412	chr1	16050336	CLCNKB	intron_variant	C	T	0.74	0.85	9.46287	0.32	-169.243	0.99	98.872	0.89	24.8842	0.84	10.9296
rs1811698	chr1	150800137	CTSK	intron_variant	T	C	0.73	0.9	23.6796	0.35	-138.243	0.82	8.85684	0.86	17.6021	0.88	24.9516
rs58629129	chr1	154938454	AL451085.2 - PBXIP1	regulatory_region_variant	T	C	0.45	0.59	10.3664	0.023	-237.589	0.9	166.653	0.57	10.3207	0.37	-5.29144
rs56103503	chr1	155007875	ZBTB7B	intron_variant	C	T	0.46	0.5	1.11598	0.023	-245.116	0.87	136.27	0.66	28.2509	0.4	-3.15624
rs1057941	chr1	155216951	GBAP1	non_coding_transcript_exon_variant	G	A	0.44	0.6	13.4378	0.17	-76.91	0.74	67.8442	0.45	0.201439	0.39	-2.32289
rs4075646	chr1	167166704	GPA33 - LINC01363	TF_binding_site_variant	A	T	0.22	0.056	-27.0575	0.16	-5.72902	0.66	154.268	0.16	-4.45528	0.034	-54.2987
rs1398148	chr1	204489200	PIK3C2B	intron_variant	C	G	0.59	0.64	1.643	0.33	-62.8254	0.73	16.2116	0.64	2.20768	0.73	15.8183
rs6679717	chr1	204591549	RNA5SP74 - AL512306.3	regulatory_region_variant	A	G	0.53	0.61	3.67603	0.23	-86.4117	0.7	22.6061	0.57	1.42838	0.67	15.081
rs708723	chr1	205770138	RAB29	3_prime_UTR_variant	C	T	0.41	0.38	-0.694839	0.17	-62.4124	0.51	7.94424	0.56	16.1423	0.53	10.951
rs11119608	chr1	210816167	KCNH1	intron_variant	T	G	0.29	0.2	-5.74562	0.11	-45.154	0.52	41.8453	0.38	6.94142	0.24	-2.79309
rs62106670	chr2	8456993	LINC00299	intron_variant	C	T	0.24	0.37	10.9909	0.1	-31.0892	0.083	-31.8343	0.31	4.8124	0.4	22.3053
rs11902236	chr2	9977740	GRHL1	intron_variant	C	T	0.33	0.23	-6.4808	0.65	95.457	0.15	-31.7712	0.22	-10.7578	0.29	-1.70847
rs7602028	chr2	15876379	AC113608.1 - AC010145.2	intergenic_variant	C	A	0.38	0.47	4.66205	0.2	-35.7169	0.65	54.0755	0.38	0	0.3	-5.50328
rs9306895	chr2	20678393	AC012065.4, GDF7	3_prime_UTR_variant	T	C	0.31	0.3	-0.172088	0.064	-87.9446	0.48	23.2242	0.39	5.34831	0.37	3.40595
rs2289081	chr2	20682080	GDF7 - LDAH	regulatory_region_variant	G	C	0.31	0.3	-0.172088	0.065	-87.2552	0.49	25.8611	0.39	5.34831	0.37	3.40595
rs13385191	chr2	20688505	LDAH	intron_variant	A	G	0.25	0.27	0.445464	0.022	-100.56	0.45	34.1163	0.35	8.90693	0.25	0
rs12464616	chr2	27604225	ZNF512, AC074091.2	intron_variant	C	T	0.27	0.51	32.2523	0.032	-99.4053	0.51	46.3699	0.17	-10.2147	0.26	-0.219066
rs4953671	chr2	42846408	CHORDC1P1 - AC016735.1	regulatory_region_variant	G	T	0.35	0.23	-8.96749	0.11	-72.28	0.55	30.3244	0.56	31.9532	0.34	-0.21741
rs1465618	chr2	43326810	THADA	intron_variant	T	C	0.7	0.58	-8.54316	0.93	77.3257	0.28	-133.763	0.81	11.3828	0.81	11.9515
rs28514770	chr2	43624143	AC108222.1 - PLEKHH2	intergenic_variant	C	G	0.36	0.25	-7.41203	0.62	63.0558	0.13	-50.5996	0.41	2.2193	0.29	-4.40462
rs75204040	chr2	62553190	AC092155.1, PSAT1P2	non_coding_transcript_exon_variant	A	G	0.17	0.23	3.39741	0.016	-63.8553	0.37	40.4107	0.19	0.772675	0.12	-3.95596
rs2028900	chr2	85540612	MAT2A	intron_variant	C	T	0.48	0.36	-7.86855	0.72	54.7899	0.38	-7.99134	0.35	-12.4556	0.48	0
rs58488929	chr2	97135631	ANKRD36	intron_variant	C	T	0.68	0.62	-2.41272	0.92	79.5908	0.49	-28.2628	0.35	-78.9395	0.92	62.797
rs12621278	chr2	172446825	ITGA6	intron_variant	A	G	0.088	0.06	-1.64158	0.0015	-42.2578	0.27	47.658	0.09	0.0473964	0.039	-7.40912
rs12621900	chr2	207253577	AC009226.1	intron_variant	T	C	0.67	0.67	0	0.4	-68.3814	0.84	28.1488	0.77	8.81855	0.74	4.58686
rs2673148	chr2	226310267	AC062015.1 - MIR5702	intergenic_variant	A	C	0.44	0.55	6.61571	0.2	-59.6177	0.59	17.0126	0.49	2.12107	0.46	0.543068
rs7584330	chr2	237478585	AC112721.2 - MLPH	intergenic_variant	A	G	0.41	0.34	-2.99612	0.74	101.613	0.25	-21.2355	0.36	-2.20768	0.21	-33.2397
rs74001374	chr2	237502650	MLPH	intron_variant	C	T	0.13	0.04	-12.5234	0.34	61.7968	0.067	-8.14238	0.079	-5.09667	0.0099	-39.2645
rs2074840	chr2	241202304	ANO7	splice_region_variant	C	T	0.41	0.51	5.63106	0.48	5.15397	0.079	-104.97	0.33	-5.13308	0.68	53.5671
rs481519	chr3	27285723	NEK10	intron_variant	C	T	0.6	0.61	0.14846	0.97	186.483	0.28	-76.4286	0.49	-9.03757	0.54	-3.16291
rs9311171	chr3	37954986	CTDSPL	splice_region_variant	T	G	0.24	0.14	-8.39349	0.51	74.522	0.05	-51.2323	0.21	-1.19337	0.16	-7.45849
rs2660753	chr3	87061524	PPATP1 - AC107204.1	intergenic_variant	T	C	0.71	0.84	12.1964	0.41	-86.2825	0.73	0.63601	0.79	6.23488	0.89	35.0935
rs7611694	chr3	113556777	SIDT1	intron_variant	A	C	0.46	0.34	-8.00413	0.32	-19.2383	0.75	63.7867	0.46	0	0.42	-1.55454
rs10934853	chr3	128319530	EEFSEC	intron_variant	C	A	0.51	0.45	-2.22605	0.78	71.8013	0.49	-0.559513	0.47	-1.42285	0.28	-39.7425
rs75618320	chr3	128494501	GATA2-AS1	intron_variant	G	A	0.19	0.23	1.62407	0.044	-45.7794	0.38	34.8499	0.15	-2.2193	0.18	-0.276665
rs1457063	chr3	137843981	AC007159.1 - HSPA8P9	intergenic_variant	G	A	0.51	0.55	1.14065	0.18	-108.41	0.69	24.9721	0.66	16.1947	0.59	5.22669
rs6763931	chr3	141383991	ZBTB38	intron_variant	G	A	0.5	0.43	-2.95524	0.89	162.255	0.33	-21.9262	0.29	-31.9532	0.43	-3.98631
rs2293607	chr3	169764547	TERC	non_coding_transcript_exon_variant	T	C	0.27	0.35	4.2975	0.037	-93.3216	0.57	70.8934	0.24	-1.08152	0.24	-1.25178
rs78416326	chr3	170356729	AC073288.1 - SKIL	TF_binding_site_variant	G	C	0.13	0.25	13.5818	0.0061	-56.5067	0.24	16.262	0.06	-9.679	0.18	4.07223
rs6853490	chr4	94623567	PDLIM5	intron_variant	A	G	0.44	0.54	5.55727	0.17	-76.91	0.48	1.62118	0.68	40.8202	0.44	0
rs2736098	chr5	1293971	TERT	synonymous_variant	C	T	0.27	0.2	-3.7123	0.066	-65.9249	0.37	9.18	0.5	40.8202	0.23	-1.98206
rs4530726	chr5	52762839	AC022126.1	intron_variant	T	G	0.32	0.4	4.01279	0.12	-51.5726	0.16	-25.2973	0.37	2.32432	0.64	76.1978
rs35148638	chr5	87315172	RASA1	intron_variant	A	C	0.22	0.19	-0.951932	0.061	-46.078	0.44	42.8343	0.18	-2.08154	0.25	1.32352
rs17060512	chr5	162565392	AC113414.1	intron_variant	T	C	0.22	0.21	-0.174519	0.051	-54.0894	0.43	38.942	0.33	11.3828	0.13	-10.1906
rs9686557	chr5	173532027	AC008632.1 - AC008663.1	intergenic_variant	A	C	0.55	0.42	-9.1168	0.93	169.243	0.3	-46.9537	0.52	-0.90458	0.43	-10.7839
rs4976790	chr5	178541914	COL23A1	intron_variant	G	T	0.19	0.11	-6.55894	0.38	43.0794	0.046	-35.035	0.24	3.03763	0.096	-12.6873
rs79774606	chr6	4905041	CDYL	intron_variant	G	A	0.053	0.014	-5.63896	0.19	47.7883	0	-20.964	0.001	-17.9421	0.002	-17.6159
rs4713266	chr6	11218797	AL139807.1, NEDD9	intron_variant	C	T	0.5	0.57	2.95524	0.16	-117.147	0.76	52.276	0.64	14.1664	0.49	-0.210996
rs9356756	chr6	20843920	CDKAL1	intron_variant	G	A	0.6	0.63	0.72438	0.39	-40.8696	0.8	34.1237	0.67	4.00972	0.6	0
rs12198220	chr6	21330062	AL451080.1 - AL031767.1	intergenic_variant	G	T	0.45	0.68	27.3567	0.18	-75.6413	0.35	-8.08481	0.49	1.43021	0.73	58.0452
rs4269363	chr6	21471259	AL031767.2 - LINC00581	intergenic_variant	G	A	0.62	0.47	-12.1658	0.86	66.7246	0.68	3.32824	0.56	-2.98942	0.43	-26.6333
rs12665339	chr6	30633455	ATAT1	intron_variant	A	G	0.13	0.21	6.69083	0.011	-48.7748	0.27	24.7875	0.063	-8.75375	0.15	0.958373
rs9469899	chr6	34825347	UHRF1BP1	intron_variant	G	A	0.46	0.32	-10.8111	0.74	74.1279	0.46	0	0.29	-21.3292	0.36	-7.90499
rs9443189	chr6	75786165	MYO6	intron_variant	A	G	0.33	0.14	-24.8237	0.59	63.7584	0.38	2.50002	0.25	-5.80055	0.14	-35.0675
rs1933488	chr6	153119944	RGS17	intron_variant	A	G	0.55	0.39	-13.4211	0.48	-5.00913	0.84	70.8934	0.63	5.01506	0.4	-16.8337
rs11752345	chr6	159727316	SOD2, SOD2, WTAP	synonymous_variant	C	T	0.14	0.27	14.7309	0.017	-47.4826	0.059	-13.3506	0.22	8.38077	0.2	5.29109
rs9364554	chr6	160412632	SLC22A3	intron_variant	C	T	0.21	0.19	-0.489621	0.022	-77.9967	0.33	14.5293	0.29	6.6342	0.28	5.46475
rs4513875	chr7	1888523	AC069288.1, MAD1L1	intron_variant	C	T	0.32	0.44	8.28572	0.076	-83.2613	0.43	10.0343	0.35	0.984117	0.4	5.50037
rs527510716	chr7	1904901	MAD1L1, AC069288.1	intron_variant	G	C	0.19	0.3	9.10786	0.02	-69.7675	0.26	5.8545	0.22	1.29349	0.25	4.4663
rs35389879	chr7	21772425	DNAH11	intron_variant	G	T	0.19	0.25	3.23103	0.051	-40.5544	0.015	-59.7839	0.27	6.88399	0.44	56.773
rs6956484	chr7	27525243	AC073150.1 - HIBADH	intergenic_variant	A	C	0.58	0.52	-2.21633	0.51	-5.12725	0.96	147.738	0.55	-0.93734	0.37	-32.5153
rs10486567	chr7	27936944	JAZF1	intron_variant	G	A	0.42	0.46	1.13019	0.28	-19.9418	0.87	161.103	0.33	-6.30624	0.23	-29.4936
rs56232506	chr7	47397647	TNS3	intron_variant	G	A	0.36	0.55	19.377	0.043	-140.929	0.42	3.2709	0.45	6.31014	0.48	11.27
rs6465657	chr7	98187015	LMTK2	intron_variant	C	T	0.22	0.32	7.09489	0.036	-67.1343	0.15	-6.29537	0.19	-1.25829	0.51	70.1023
rs2572375	chr8	11359946	TDH, TDH	intron_variant	T	C	0.88	0.84	-2.13996	0.96	19.3562	1	49.5183	0.86	-0.917971	0.71	-35.9407
rs1160267	chr8	23672008	SINHCAFP3 - NKX3-1	intergenic_variant	G	A	0.49	0.54	1.63765	0.23	-66.2708	0.7	33.6109	0.55	2.91103	0.53	1.54738
rs11467	chr8	38787396	TACC1	5_prime_UTR_variant	A	G	0.32	0.3	-0.429645	0.49	28.4469	0.055	-81.7159	0.34	0.574757	0.36	1.70186
rs6984837	chr8	126889404	PCAT1	intron_variant	G	A	0.76	0.64	-9.52563	0.95	64.4441	0.79	1.27109	0.64	-12.7114	0.68	-6.39246
rs10505483	chr8	127112950	PCAT1	intron_variant	C	T	0.21	0.05	-27.0575	0.51	94.9014	0.21	0	0.1	-15.5795	0.036	-48.8253
rs13252298	chr8	127082911	PRNCR1, CASC19, PCAT1	non_coding_transcript_exon_variant	A	G	0.29	0.39	6.34073	0.03	-113.24	0.36	4.73191	0.51	36.6691	0.29	0
rs72725879	chr8	127091724	PCAT1	non_coding_transcript_exon_variant	C	T	0.36	0.22	-12.1094	0.37	0.270073	0.69	81.2644	0.25	-10.1811	0.2	-22.7187
rs6983561	chr8	127094635	PCAT1, CASC19	intron_variant	A	C	0.22	0.059	-26.0226	0.53	99.4053	0.21	-0.275946	0.1	-18.0339	0.036	-52.8671
rs10505477	chr8	127395198	PCAT1, POU5F1B, CASC8	intron_variant	A	G	0.42	0.47	1.62535	0.13	-93.8307	0.61	27.0208	0.49	3.83683	0.52	7.7653
rs6983267	chr8	127401060	PCAT1, POU5F1B, CASC8, CCAT2	non_coding_transcript_exon_variant	G	T	0.39	0.45	2.24661	0.048	-155.145	0.61	36.1936	0.47	5.04607	0.5	9.37077
rs4741206	chr9	12079333	AL353595.1 - AL589678.1	intergenic_variant	A	G	0.88	0.89	0.272176	0.77	-21.0538	1	49.5183	0.93	5.33857	0.84	-2.96627
rs73408421	chr9	12184024	AL589678.1 - JKAMPP1	intergenic_variant	A	G	0.12	0.11	-0.272176	0.23	21.0538	0.001	-47.4962	0.068	-5.47041	0.16	2.96627
rs10122990	chr9	19072248	HAUS6	intron_variant	A	C	0.42	0.32	-5.84143	0.72	84.1318	0.21	-36.638	0.36	-2.99788	0.36	-3.21387
rs3217992	chr9	22003224	CDKN2B-AS1, AL359922.1, CDKN2B	3_prime_UTR_variant	C	T	0.35	0.37	0.417241	0.13	-58.9715	0.52	22.2756	0.39	1.51725	0.4	2.35137
rs4451364	chr9	106770453	LINC01505 - RNA5SP292	intergenic_variant	G	A	0.8	0.87	4.76111	0.66	-24.0827	0.96	42.6119	0.78	-0.675155	0.8	0
rs77911174	chr10	79067076	ZMIZ1-AS1	intron_variant	A	G	0.11	0.16	3.24565	0.0045	-48.4294	0.29	41.8075	0.11	0.00284949	0.05	-8.83256
rs1935581	chr10	88435392	RNLS	intron_variant	C	T	0.62	0.66	1.1531	0.87	73.1112	0.47	-17.262	0.64	0.528617	0.39	-39.1037
rs61365765	chr10	121072802	AC010998.3 - RPL19P16	intergenic_variant	G	A	0.16	0.045	-17.5952	0.38	60.8744	0.24	8.19419	0.035	-29.5624	0.006	-56.6068
rs4962416	chr10	125008303	CTBP2	intron_variant	T	C	0.19	0.19	0	0.17	-0.943013	0.0089	-66.9987	0.3	12.2056	0.28	8.98411
rs7126629	chr11	2207722	MIR4686 - ASCL2	intergenic_variant	C	A	0.72	0.65	-3.37489	0.52	-40.5867	0.9	36.893	0.76	1.75269	0.82	10.3816
rs7103835	chr11	47440142	RAPSN	intron_variant	G	A	0.2	0.18	-0.534684	0.014	-82.5536	0.32	14.9643	0.27	5.29054	0.29	8.69356
rs3018690	chr11	69115458	TPCN2, AP003071.5	intron_variant	C	T	0.52	0.46	-2.22605	0.81	84.82	0.39	-13.0112	0.36	-18.359	0.47	-2.24225
rs4620729	chr11	69212868	AP003071.2 - MYEOV	intergenic_variant	C	A	0.41	0.35	-2.28944	0.71	83.802	0.069	-113.176	0.29	-11.2066	0.51	7.80514
rs3918298	chr11	69648505	CCND1	intron_variant	G	A	0.12	0.053	-7.07835	0.29	44.6135	0.03	-20.5928	0.13	0.342876	0.033	-18.5043
rs11568818	chr11	102530930	MMP7 - MMP20	regulatory_region_variant	T	C	0.36	0.34	-0.417241	0.45	8.32603	0.085	-76.8086	0.44	5.09791	0.44	5.39397
rs2066827	chr12	12718165	CDKN1B	missense_variant	T	G	0.36	0.22	-12.1094	0.78	166.198	0.056	-99.7548	0.32	-1.55858	0.24	-12.6451
rs77216612	chr12	12725049	AC008115.1 - APOLD1	regulatory_region_variant	A	G	0.23	0.17	-3.13947	0.031	-78.1808	0.44	38.5997	0.28	2.76616	0.29	3.98061
rs11055034	chr12	12737692	APOLD1	intron_variant	C	A	0.24	0.19	-2.18101	0.039	-74.5332	0.45	37.8963	0.28	1.85597	0.29	2.87148
rs2468947	chr12	48325025	AC024257.1 - AC024257.5	intergenic_variant	C	A	0.65	0.59	-2.37978	0.71	4.34391	0.36	-62.6257	0.68	0.989116	0.86	41.5734
rs10875943	chr12	49282227	TUBA1C - AC125611.4	intergenic_variant	T	C	0.58	0.33	-32.2523	0.69	12.3079	0.83	53.5829	0.66	5.03508	0.29	-61.9122
rs3184504	chr12	111446804	ATXN2, SH2B3	missense_variant	T	C	0.85	0.75	-9.07934	0.98	49.1065	1	63.0247	0.93	11.2342	0.54	-91.8859
rs11065979	chr12	111621753	ATXN2-AS - BRAP	intergenic_variant	C	T	0.14	0.24	9.38774	0.018	-45.6911	0.003	-52.9351	0.06	-11.9498	0.44	89.4754
rs7295014	chr12	132491403	FBRSL1	intron_variant	G	A	0.49	0.55	2.22605	0.51	0.6609	0.14	-101.682	0.66	20.6592	0.64	16.9388
rs7325069	chr13	112620498	AL139384.2 - ATP11AUN	intergenic_variant	G	A	0.61	0.65	1.14468	0.31	-83.259	0.76	19.1057	0.73	11.5279	0.7	6.81016
rs11629412	chr14	36669089	PAX9	intron_variant	G	C	0.53	0.39	-10.3478	0.26	-69.1799	0.76	41.6825	0.72	26.7327	0.57	1.55216
rs8008270	chr14	52905612	AL139317.5, FERMT2	intron_variant	T	C	0.85	0.89	2.13545	0.71	-28.2074	1	63.0247	0.92	8.40199	0.8	-3.68815
rs4901313	chr14	52920391	FERMT2, AL139317.5	intron_variant	T	G	0.85	0.89	2.13545	0.7	-32.1158	1	63.0247	0.92	8.40199	0.79	-5.05925
rs11158314	chr14	60954414	AL160236.2, MNAT1	intron_variant	G	C	0.51	0.61	5.52406	0.25	-65.1766	0.6	6.55123	0.48	-0.92602	0.72	33.4465
rs767127	chr14	68667547	RAD51B	intron_variant	A	G	0.56	0.51	-1.61261	0.43	-16.0826	0.81	51.5137	0.59	0.933893	0.5	-3.10105
rs4924487	chr15	40630717	KNL1	intron_variant	G	C	0.66	0.62	-1.22966	0.76	11.5712	0.35	-71.8028	0.68	0.542722	0.86	38.3707
rs11561564	chr15	40672846	KNL1 - RAD51-AS1	regulatory_region_variant	A	G	0.7	0.63	-3.25813	0.92	69.3459	0.35	-92.9814	0.68	-0.586665	0.85	22.7187
rs112896149	chr16	7552979	RBFOX1	intron_variant	G	A	0.057	0.016	-5.87327	0.21	55.058	0	-22.551	0	-21.1723	0	-22.1882
rs12051443	chr16	71657426	PHLPP2, AC009097.1	intron_variant	G	A	0.41	0.52	6.69391	0.25	-26.6707	0.73	76.6977	0.31	-7.90682	0.33	-5.35966
rs12597458	chr16	71997071	PKD1L3	intron_variant	G	T	0.45	0.6	11.8523	0.24	-44.3828	0.68	39.4202	0.43	-0.510789	0.43	-0.524521
rs11656665	chr17	17821475	SREBF1	intron_variant	G	A	0.26	0.4	12.24	0.11	-33.4215	0.078	-41.0148	0.24	-0.60462	0.57	74.9109
rs4795646	chr17	31765879	AC007923.1	intron_variant	G	A	0.32	0.31	-0.170632	0.044	-114.806	0.65	81.8512	0.47	17.1223	0.21	-11.4786
rs142444269	chr17	31771730	AC007923.1 - AC004253.2	intergenic_variant	C	T	0.33	0.31	-0.427477	0.15	-39.8011	0.62	63.2868	0.43	8.02708	0.2	-15.733
rs9911983	chr17	47808390	OSBPL7	synonymous_variant	C	T	0.47	0.44	-0.730336	0.7	49.6035	0.15	-85.5949	0.47	0	0.53	3.07932
rs11650494	chr17	49267824	AC004797.1	intron_variant	G	A	0.1	0.059	-3.02925	0.23	31.048	0.006	-32.0335	0.11	0.420988	0.064	-3.51484
rs11653775	chr17	49395003	AC091180.6	intron_variant	A	G	0.097	0.055	-3.33349	0.22	28.9668	0	-39.6111	0.11	0.607104	0.052	-5.50037
rs17765344	chr17	71110733	CASC17	intron_variant	A	G	0.63	0.45	-17.4181	0.91	98.2613	0.64	0.231682	0.47	-18.4729	0.52	-9.52473
rs1539871	chr18	47941435	SMAD2 - ZBTB7C	intergenic_variant	A	G	0.54	0.6	2.19434	0.27	-68.8164	0.84	75.1736	0.66	10.6334	0.45	-6.27827
rs8093601	chr18	54246103	MBD2 - AC093462.1	intergenic_variant	G	C	0.47	0.47	0	0.23	-57.2383	0.74	55.3264	0.51	1.45706	0.46	-0.210996
rs4808075	chr19	17279482	USHBP1, BABAM1, AC010463.1	intron_variant	T	C	0.15	0.16	0.237102	0.22	8.33206	0.002	-58.989	0.11	-2.64791	0.26	14.7992
rs8102476	chr19	38244973	SPINT2	intron_variant	C	T	0.46	0.52	2.22605	0.2	-68.8991	0.63	21.7151	0.59	12.1819	0.46	0
rs61088131	chr19	42196795	POU2F2 - DEDD2	intergenic_variant	T	C	0.4	0.22	-19.1331	0.87	219.142	0.18	-42.0662	0.4	0	0.15	-54.9143
rs11907546	chr20	34131991	RPS2P1 - AL031668.2	intergenic_variant	C	T	0.64	0.6	-1.20557	0.32	-94.9923	0.83	33.3297	0.85	39.0504	0.7	3.33784
rs6141551	chr20	35419167	UQCC1 - GDF5-AS1	intergenic_variant	T	C	0.53	0.71	17.8316	0.29	-54.479	0.72	28.2227	0.43	-7.32335	0.62	6.46619
rs6126986	chr20	53848180	AC006076.1 - SUMO1P1	intergenic_variant	C	T	0.45	0.58	9.1168	0.2	-64.175	0.6	17.0849	0.48	0.90458	0.49	1.55454
rs6011040	chr20	63706054	ARFRP1	intron_variant	A	G	0.67	0.68	0.169305	0.85	39.8011	0.35	-76.7179	0.69	0.573362	0.71	1.70847
rs6062509	chr20	63731211	AL121845.3, ZGPAT	intron_variant	G	T	0.71	0.69	-0.443519	0.95	90.7945	0.37	-88.3479	0.74	1.07894	0.72	0.214002
rs1058319	chr20	63743036	SLC2A4RG	3_prime_UTR_variant	C	T	0.24	0.22	-0.455987	0.021	-95.7567	0.62	114.479	0.26	0.616966	0.11	-20.3575
rs1997577	chr21	14998781	NRIP1, AF127577.4	intron_variant	A	T	0.37	0.21	-15.6061	0.78	158.544	0.35	-0.586856	0.15	-42.2505	0.17	-35.7955
rs11911661	chr21	41524378	TMPRSS2	intron_variant	G	A	0.2	0.23	1.03075	0.32	18.3138	0.02	-59.1361	0.13	-6.40952	0.28	7.03849
rs2238776	chr22	19770369	TBX1	intron_variant	G	A	0.21	0.27	2.9587	0.02	-80.8941	0.43	43.3286	0.2	-0.236448	0.2	-0.263596
rs11704416	chr22	40040969	FAM83F	3_prime_UTR_variant	G	C	0.2	0.11	-7.95111	0.31	15.7098	0.022	-57.2134	0.31	11.9498	0.2	0
rs9623117	chr22	40056115	TNRC6B	intron_variant	T	C	0.36	0.16	-25.8262	0.86	244.128	0.025	-131.542	0.32	-1.55858	0.23	-14.9009
rs5945619	chrX	51498820	LINC01496	non_coding_transcript_exon_variant	C	T	0.73	0.81	4.82931	0.61	-15.8951	0.93	49.3518	0.71	-0.613061	0.63	-8.92071
rs5919393	chrX	67605515	AR	intron_variant	C	T	0.68	0.84	17.6138	0.051	#DIV/0!	1	148.775	0.91	54.4599	0.85	28.2226
rs5919432	chrX	67801708	BMI1P1 - AL157700.1	intergenic_variant	C	T	0.73	0.82	6.09359	0.29	-184.619	1	121.805	0.91	36.6209	0.79	4.00121
rs6625711	chrX	70920000	TEX11 - SLC7A3	intergenic_variant	A	T	0.5	0.53	0.703159	0.13	-142.641	0.58	5.26365	0.53	0.89972	0.84	92.2083
